# Supplementary material for: Pyrosmalite-(Fe), Fe8Si6O15(OH,Cl)10
Source: Acta Crystallogr Sect E Struct Rep Online. 2011 Dec 14;68(Pt 1):i7–8. doi: 10.1107/S1600536811052822 (PMC3254272; doi:10.1107/S1600536811052822)
Supplement: Supplementary file 1 [file e-68-000i7-sup1.cif]

##############################################################################
#                                                                            #
# This CIF contains the data in a paper accepted for publication in          #
# Acta Crystallographica Section E. It conforms to the requirements of       #
# Notes for Authors for Acta Crystallographica Section E, and has been       #
# peer reviewed under the auspices of the IUCr Commission on Journals.       #
#                                                                            #
# Full details of the Crystallographic Information File format               #
# are given in the paper "The Crystallographic Information File (CIF):       #
# a New Standard Archive File for Crystallography" by S. R. Hall, F. H.      #
# Allen and I. D. Brown [Acta Cryst. (1991), A47, 655-685].                  #
#                                                                            #
# The current version of the core CIF dictionary is obtainable from          #
# ftp://ftp.iucr.org/pub/cif_core.dic.                                       #
#                                                                            #
# Software is freely available for graphical display of the structure(s)     #
# in this CIF. For information consult the CIF software page                 #
# http://www.iucr.org/resources/cif/software.                                #
#                                                                            #
# This file may be used for bona fide research purposes within the           #
# scientific community so long as proper attribution is given to the journal # 
# article from which it was obtained.                                        #
#                                                                            #
##############################################################################
data_I
_audit_creation_method     SHELXL-97
_chemical_name_systematic
;
octairon(II) hexasilicate deca(chloride/hydroxide) 0.45-hydrate
;
_chemical_name_common     Pyrosmalite-(Fe)
_chemical_formula_moiety     'Cl1.855 Fe8 H7.58 O23.135 Si6, 0.45(H2 O)'
_chemical_formula_sum     'Cl1.855 Fe8 H8.48 O23.585 Si6'
_chemical_formula_iupac     'Fe8 Si6 O15 (O H0.814 Cl0.186)10, 0.45H2 O'
_chemical_formula_weight     1067.35
_chemical_melting_point     ?
_symmetry_cell_setting     trigonal
_symmetry_space_group_name_H-M     'P -3 m 1'
_symmetry_space_group_name_hall     '-P 3 2"'
loop_
    _symmetry_equiv_pos_as_xyz
    'x, y, z'
    '-y, x-y, z'
    '-x+y, -x, z'
    'y, x, -z'
    'x-y, -y, -z'
    '-x, -x+y, -z'
    '-x, -y, -z'
    'y, -x+y, -z'
    'x-y, x, -z'
    '-y, -x, z'
    '-x+y, y, z'
    'x, x-y, z'
_cell_length_a     13.3165(2)
_cell_length_b     13.3165(2)
_cell_length_c     7.0845(2)
_cell_angle_alpha     90.00
_cell_angle_beta     90.00
_cell_angle_gamma     120.00
_cell_volume     1087.98(4)
_cell_formula_units_Z     2
_cell_measurement_reflns_used     2724
_cell_measurement_theta_min     2.875
_cell_measurement_theta_max     32.55
_cell_measurement_temperature     293(2)
_cell_special_details     ?
_exptl_crystal_description     cuboid
_exptl_crystal_colour     'light green'
_exptl_crystal_size_max     0.09
_exptl_crystal_size_mid     0.08
_exptl_crystal_size_min     0.08
_exptl_crystal_density_diffrn     3.253
_exptl_crystal_density_meas     ?
_exptl_crystal_density_method     'not measured'
_exptl_crystal_F_000     1039
_exptl_absorpt_coefficient_mu     5.848
_exptl_absorpt_correction_type     multi-scan
_exptl_absorpt_process_details     '(<i>SADABS</i>; Sheldrick, 2005)'
_exptl_absorpt_correction_T_min     0.6221
_exptl_absorpt_correction_T_max     0.6529
_exptl_special_details     ?
_diffrn_ambient_temperature     293(2)
_diffrn_radiation_type     MoK\a
_diffrn_radiation_wavelength     0.71073
_diffrn_radiation_source     'fine-focus sealed tube'
_diffrn_radiation_monochromator     graphite
_diffrn_measurement_device_type     'Bruker APEXII CCD area-detector'
_diffrn_measurement_method     '\f and \w scan'
_diffrn_detector_area_resol_mean     ?
_diffrn_reflns_number     13410
_diffrn_reflns_av_R_equivalents     0.0321
_diffrn_reflns_av_sigmaI/netI     0.0170
_diffrn_reflns_theta_min     1.77
_diffrn_reflns_theta_max     32.55
_diffrn_reflns_theta_full     32.55
_diffrn_measured_fraction_theta_max     0.999
_diffrn_measured_fraction_theta_full     0.999
_diffrn_reflns_limit_h_min     -18
_diffrn_reflns_limit_h_max     20
_diffrn_reflns_limit_k_min     -20
_diffrn_reflns_limit_k_max     16
_diffrn_reflns_limit_l_min     -10
_diffrn_reflns_limit_l_max     10
_diffrn_standards_number     0
_diffrn_standards_interval_count     .
_diffrn_standards_interval_time     .
_diffrn_standards_decay_%     ?
_refine_special_details
;
Refinement of <i>F</i>^2^ against ALL reflections. The weighted <i>R</i>-factor
<i>wR</i> and goodness of fit <i>S</i> are based on <i>F</i>^2^, conventional
<i>R</i>-factors <i>R</i> are based on <i>F</i>, with <i>F</i> set to zero for
negative <i>F</i>^2^. The threshold expression of <i>F</i>^2^ >
\s(<i>F</i>^2^) is used only for calculating <i>R</i>-factors(gt) <i>etc</i>.
and is not relevant to the choice of reflections for refinement.
<i>R</i>-factors based on <i>F</i>^2^ are statistically about twice as large
as those based on <i>F</i>, and <i>R</i>- factors based on ALL data will be
even larger.
;
_reflns_number_total     1476
_reflns_number_gt     1141
_reflns_threshold_expression     I>2sigma(I)
_refine_ls_structure_factor_coef     Fsqd
_refine_ls_matrix_type     full
_refine_ls_R_factor_all     0.0379
_refine_ls_R_factor_gt     0.0232
_refine_ls_wR_factor_gt     0.0614
_refine_ls_wR_factor_ref     0.0678
_refine_ls_goodness_of_fit_ref     1.050
_refine_ls_restrained_S_all     1.050
_refine_ls_number_reflns     1476
_refine_ls_number_parameters     90
_refine_ls_number_restraints     0
_refine_ls_hydrogen_treatment     refall
_refine_ls_weighting_scheme     calc
_refine_ls_weighting_details
         'calc w=1/[\s^2^(Fo^2^)+(0.0328P)^2^+0.4308P] where P=(Fo^2^+2Fc^2^)/3'
_atom_sites_solution_hydrogens     difmap
_atom_sites_solution_primary     direct
_atom_sites_solution_secondary     difmap
_refine_ls_shift/su_max     0.002
_refine_ls_shift/su_mean     0.000
_refine_diff_density_max     0.652
_refine_diff_density_min     -0.557
_refine_ls_extinction_method     'SHELXL97 (Sheldrick, 2008)'
_refine_ls_extinction_coef     0.00082(13)
_refine_ls_extinction_expression
                                  'Fc^*^=kFc[1+0.001xFc^2^\l^3^/sin(2\q)]^-1/4^'
loop_
    _atom_type_symbol
    _atom_type_description
    _atom_type_scat_dispersion_real
    _atom_type_scat_dispersion_imag
    _atom_type_scat_source
    'O' 'O' 0.0106 0.0060
                         'International Tables Vol C Tables 4.2.6.8 and 6.1.1.4'
    'H' 'H' 0.0000 0.0000
                         'International Tables Vol C Tables 4.2.6.8 and 6.1.1.4'
    'Si' 'Si' 0.0817 0.0704
                         'International Tables Vol C Tables 4.2.6.8 and 6.1.1.4'
    'Cl' 'Cl' 0.1484 0.1585
                         'International Tables Vol C Tables 4.2.6.8 and 6.1.1.4'
    'Fe' 'Fe' 0.3463 0.8444
                         'International Tables Vol C Tables 4.2.6.8 and 6.1.1.4'
_computing_data_collection     'APEX2 (Bruker, 2004)'
_computing_cell_refinement     'SAINT (Bruker, 2004)'
_computing_data_reduction     'SAINT (Bruker, 2004)'
_computing_structure_solution     'SHELXS97 (Sheldrick, 2008)'
_computing_structure_refinement     'SHELXL97 (Sheldrick, 2008)'
_computing_molecular_graphics     'XtalDraw (Downs & Hall-Wallace, 2003)'
_computing_publication_material     'publCIF (Westrip, 2010)'
loop_
    _atom_site_type_symbol
    _atom_site_label
    _atom_site_fract_x
    _atom_site_fract_y
    _atom_site_fract_z
    _atom_site_U_iso_or_equiv
    _atom_site_adp_type
    _atom_site_calc_flag
    _atom_site_refinement_flags
    _atom_site_occupancy
    _atom_site_disorder_assembly
    _atom_site_disorder_group
    Fe Fe1 0.0000 0.0000 0.0000 0.01547(19) Uani d S 1 . .
    Fe Fe2 0.25510(3) 0.0000 0.0000 0.01193(10) Uani d S 1 . .
    Fe Fe3 0.5000 0.0000 0.0000 0.01004(12) Uani d S 1 . .
    Fe Fe4 0.50261(3) 0.251306(15) 0.01962(5) 0.00953(10) Uani d S 1 . .
    Si Si1 0.43696(4) 0.10405(4) 0.62679(6) 0.00674(11) Uani d . 1 . .
    O O1 0.34125(13) 0.0000 0.5000 0.0126(3) Uani d S 1 . .
    O O2 0.56373(8) 0.12746(15) 0.5610(2) 0.0113(3) Uani d S 1 . .
    O O3 0.43070(15) 0.21535(8) 0.5580(2) 0.0122(3) Uani d S 1 . .
    O O4 0.41964(10) 0.08283(10) 0.84971(18) 0.0100(3) Uani d . 1 . .
    Cl Cl1 0.16942(9) 0.08471(4) 0.7741(2) 0.0189(4) Uani d SP 0.619(5) . .
    O OH1 0.1647(4) 0.0824(2) 0.8785(9) 0.0133(11) Uani d SP 0.381(5) . .
    O OH2 0.33476(14) 0.16738(7) 0.1306(2) 0.0129(4) Uani d S 1 . .
    O OH3 0.58147(7) 0.16295(14) 0.1443(2) 0.0106(3) Uani d S 1 . .
    O OH4 0.3333 0.6667 0.1263(4) 0.0111(6) Uani d S 1 . .
    O OW1 0.1055(17) 0.1055(17) 0.5000 0.069(8) Uiso d SP 0.147(8) . .
    H H1 0.334(3) 0.1671(14) 0.255(5) 0.030 Uiso d S 1 . .
    H H2 0.5810(14) 0.162(3) 0.264(6) 0.030 Uiso d S 1 . .
    H H3 0.3333 0.6667 0.271(8) 0.030 Uiso d S 1 . .
loop_
    _atom_site_aniso_label
    _atom_site_aniso_U_11
    _atom_site_aniso_U_22
    _atom_site_aniso_U_33
    _atom_site_aniso_U_12
    _atom_site_aniso_U_13
    _atom_site_aniso_U_23
    Fe1 0.0118(3) 0.0118(3) 0.0229(4) 0.00589(14) 0.000 0.000
    Fe2 0.01001(15) 0.00849(18) 0.01679(17) 0.00424(9) 0.00094(6) 0.00188(11)
    Fe3 0.00893(19) 0.0089(2) 0.0123(2) 0.00444(12) 0.00070(7) 0.00141(15)
    Fe4 0.00747(18) 0.00783(14) 0.01318(15) 0.00373(9) 0.00033(10) 0.00016(5)
    Si1 0.0067(2) 0.0056(2) 0.00817(17) 0.00325(17) -0.00031(14) -0.00047(14)
    O1 0.0101(6) 0.0098(9) 0.0178(7) 0.0049(4) -0.0028(3) -0.0056(6)
    O2 0.0089(6) 0.0146(9) 0.0122(6) 0.0073(4) 0.0002(3) 0.0005(6)
    O3 0.0176(9) 0.0094(6) 0.0124(6) 0.0088(5) -0.0015(6) -0.0008(3)
    O4 0.0105(6) 0.0116(6) 0.0084(5) 0.0060(5) 0.0004(4) 0.0013(4)
    Cl1 0.0153(6) 0.0195(5) 0.0205(8) 0.0076(3) -0.0003(4) -0.00016(18)
    OH1 0.018(3) 0.0133(19) 0.010(3) 0.0090(14) -0.0013(16) -0.0007(8)
    OH2 0.0128(9) 0.0130(7) 0.0130(7) 0.0064(4) 0.0030(6) 0.0015(3)
    OH3 0.0114(6) 0.0127(9) 0.0082(6) 0.0063(4) 0.0006(3) 0.0013(5)
    OH4 0.0109(9) 0.0109(9) 0.0117(11) 0.0054(5) 0.000 0.000
_geom_special_details
;
All e.s.d.'s (except the e.s.d. in the dihedral angle between two l.s. planes)
are estimated using the full covariance matrix. The cell e.s.d.'s are taken
into account individually in the estimation of e.s.d.'s in distances, angles
and torsion angles; correlations between e.s.d.'s in cell parameters are only
used when they are defined by crystal symmetry. An approximate (isotropic)
treatment of cell e.s.d.'s is used for estimating e.s.d.'s involving l.s.
planes.
;
loop_
    _geom_bond_atom_site_label_1
    _geom_bond_atom_site_label_2
    _geom_bond_site_symmetry_2
    _geom_bond_distance
    _geom_bond_publ_flag
    Fe1 OH1 9_556 2.085(5) ?
    Fe1 OH1 3_554 2.085(5) ?
    Fe1 OH1 8_556 2.085(5) ?
    Fe1 OH1 1_554 2.085(5) ?
    Fe1 OH1 2_554 2.085(5) ?
    Fe1 OH1 7_556 2.085(5) ?
    Fe1 Cl1 3_554 2.5255(12) ?
    Fe1 Cl1 9_556 2.5255(12) ?
    Fe1 Cl1 7_556 2.5255(12) ?
    Fe1 Cl1 8_556 2.5255(12) ?
    Fe1 Cl1 1_554 2.5255(12) ?
    Fe1 Cl1 2_554 2.5255(12) ?
    Fe2 OH2 . 2.1413(11) ?
    Fe2 OH2 8 2.1413(11) ?
    Fe2 OH1 1_554 2.171(3) ?
    Fe2 OH1 8_556 2.171(3) ?
    Fe2 O4 1_554 2.1759(12) ?
    Fe2 O4 5_556 2.1759(11) ?
    Fe2 Cl1 1_554 2.5342(10) ?
    Fe2 Cl1 8_556 2.5342(10) ?
    Fe3 OH3 7_655 2.1394(16) ?
    Fe3 OH3 . 2.1394(16) ?
    Fe3 O4 1_554 2.1624(11) ?
    Fe3 O4 7_656 2.1624(11) ?
    Fe3 O4 5_556 2.1624(11) ?
    Fe3 O4 11_654 2.1624(11) ?
    Fe4 OH2 . 2.0893(17) ?
    Fe4 OH3 3_665 2.1222(10) ?
    Fe4 OH3 . 2.1222(10) ?
    Fe4 OH4 7_665 2.1560(13) ?
    Fe4 O4 1_554 2.2856(12) ?
    Fe4 O4 12_554 2.2856(12) ?
    Si1 O4 . 1.6006(13) ?
    Si1 O3 . 1.6014(6) ?
    Si1 O1 . 1.6078(8) ?
    Si1 O2 . 1.6242(7) ?
loop_
    _geom_angle_atom_site_label_1
    _geom_angle_atom_site_label_2
    _geom_angle_atom_site_label_3
    _geom_angle_site_symmetry_1
    _geom_angle_site_symmetry_3
    _geom_angle
    _geom_angle_publ_flag
    OH1 Fe1 OH1 9_556 3_554 180.0(4) ?
    OH1 Fe1 OH1 9_556 8_556 104.15(19) ?
    OH1 Fe1 OH1 3_554 8_556 75.85(19) ?
    OH1 Fe1 OH1 9_556 1_554 75.85(19) ?
    OH1 Fe1 OH1 3_554 1_554 104.15(19) ?
    OH1 Fe1 OH1 8_556 1_554 75.85(19) ?
    OH1 Fe1 OH1 9_556 2_554 75.85(19) ?
    OH1 Fe1 OH1 3_554 2_554 104.15(19) ?
    OH1 Fe1 OH1 8_556 2_554 180.00(18) ?
    OH1 Fe1 OH1 1_554 2_554 104.15(19) ?
    OH1 Fe1 OH1 9_556 7_556 104.15(19) ?
    OH1 Fe1 OH1 3_554 7_556 75.85(19) ?
    OH1 Fe1 OH1 8_556 7_556 104.15(19) ?
    OH1 Fe1 OH1 1_554 7_556 180.0(4) ?
    OH1 Fe1 OH1 2_554 7_556 75.85(19) ?
    OH1 Fe1 Cl1 9_556 3_554 165.06(15) ?
    OH1 Fe1 Cl1 3_554 3_554 14.94(15) ?
    OH1 Fe1 Cl1 8_556 3_554 84.79(13) ?
    OH1 Fe1 Cl1 1_554 3_554 95.21(13) ?
    OH1 Fe1 Cl1 2_554 3_554 95.21(13) ?
    OH1 Fe1 Cl1 7_556 3_554 84.79(13) ?
    OH1 Fe1 Cl1 9_556 9_556 14.94(15) ?
    OH1 Fe1 Cl1 3_554 9_556 165.06(15) ?
    OH1 Fe1 Cl1 8_556 9_556 95.21(13) ?
    OH1 Fe1 Cl1 1_554 9_556 84.79(13) ?
    OH1 Fe1 Cl1 2_554 9_556 84.79(13) ?
    OH1 Fe1 Cl1 7_556 9_556 95.21(13) ?
    Cl1 Fe1 Cl1 3_554 9_556 180.00(7) ?
    OH1 Fe1 Cl1 9_556 7_556 95.21(13) ?
    OH1 Fe1 Cl1 3_554 7_556 84.79(13) ?
    OH1 Fe1 Cl1 8_556 7_556 95.21(13) ?
    OH1 Fe1 Cl1 1_554 7_556 165.06(15) ?
    OH1 Fe1 Cl1 2_554 7_556 84.79(13) ?
    OH1 Fe1 Cl1 7_556 7_556 14.94(15) ?
    Cl1 Fe1 Cl1 3_554 7_556 95.87(4) ?
    Cl1 Fe1 Cl1 9_556 7_556 84.13(4) ?
    OH1 Fe1 Cl1 9_556 8_556 95.21(13) ?
    OH1 Fe1 Cl1 3_554 8_556 84.79(13) ?
    OH1 Fe1 Cl1 8_556 8_556 14.94(15) ?
    OH1 Fe1 Cl1 1_554 8_556 84.79(13) ?
    OH1 Fe1 Cl1 2_554 8_556 165.06(15) ?
    OH1 Fe1 Cl1 7_556 8_556 95.21(13) ?
    Cl1 Fe1 Cl1 3_554 8_556 95.87(4) ?
    Cl1 Fe1 Cl1 9_556 8_556 84.13(4) ?
    Cl1 Fe1 Cl1 7_556 8_556 84.13(4) ?
    OH1 Fe1 Cl1 9_556 1_554 84.79(13) ?
    OH1 Fe1 Cl1 3_554 1_554 95.21(13) ?
    OH1 Fe1 Cl1 8_556 1_554 84.79(13) ?
    OH1 Fe1 Cl1 1_554 1_554 14.94(15) ?
    OH1 Fe1 Cl1 2_554 1_554 95.21(13) ?
    OH1 Fe1 Cl1 7_556 1_554 165.06(15) ?
    Cl1 Fe1 Cl1 3_554 1_554 84.13(4) ?
    Cl1 Fe1 Cl1 9_556 1_554 95.87(4) ?
    Cl1 Fe1 Cl1 7_556 1_554 180.00(7) ?
    Cl1 Fe1 Cl1 8_556 1_554 95.87(4) ?
    OH1 Fe1 Cl1 9_556 2_554 84.79(13) ?
    OH1 Fe1 Cl1 3_554 2_554 95.21(13) ?
    OH1 Fe1 Cl1 8_556 2_554 165.06(15) ?
    OH1 Fe1 Cl1 1_554 2_554 95.21(13) ?
    OH1 Fe1 Cl1 2_554 2_554 14.94(15) ?
    OH1 Fe1 Cl1 7_556 2_554 84.79(13) ?
    Cl1 Fe1 Cl1 3_554 2_554 84.13(4) ?
    Cl1 Fe1 Cl1 9_556 2_554 95.87(4) ?
    Cl1 Fe1 Cl1 7_556 2_554 95.87(4) ?
    Cl1 Fe1 Cl1 8_556 2_554 180.00(4) ?
    Cl1 Fe1 Cl1 1_554 2_554 84.13(4) ?
    OH2 Fe2 OH2 . 8 177.13(8) ?
    OH2 Fe2 OH1 . 1_554 75.92(12) ?
    OH2 Fe2 OH1 8 1_554 101.70(12) ?
    OH2 Fe2 OH1 . 8_556 101.70(12) ?
    OH2 Fe2 OH1 8 8_556 75.92(12) ?
    OH1 Fe2 OH1 1_554 8_556 72.4(3) ?
    OH2 Fe2 O4 . 1_554 80.48(6) ?
    OH2 Fe2 O4 8 1_554 101.72(5) ?
    OH1 Fe2 O4 1_554 1_554 102.83(15) ?
    OH1 Fe2 O4 8_556 1_554 173.86(16) ?
    OH2 Fe2 O4 . 5_556 101.72(5) ?
    OH2 Fe2 O4 8 5_556 80.48(6) ?
    OH1 Fe2 O4 1_554 5_556 173.86(16) ?
    OH1 Fe2 O4 8_556 5_556 102.83(15) ?
    O4 Fe2 O4 1_554 5_556 82.21(6) ?
    OH2 Fe2 Cl1 . 1_554 84.75(4) ?
    OH2 Fe2 Cl1 8 1_554 93.31(5) ?
    OH1 Fe2 Cl1 1_554 1_554 15.84(15) ?
    OH1 Fe2 Cl1 8_556 1_554 82.88(16) ?
    O4 Fe2 Cl1 1_554 1_554 91.65(4) ?
    O4 Fe2 Cl1 5_556 1_554 170.13(4) ?
    OH2 Fe2 Cl1 . 8_556 93.31(5) ?
    OH2 Fe2 Cl1 8 8_556 84.75(4) ?
    OH1 Fe2 Cl1 1_554 8_556 82.88(16) ?
    OH1 Fe2 Cl1 8_556 8_556 15.84(15) ?
    O4 Fe2 Cl1 1_554 8_556 170.13(4) ?
    O4 Fe2 Cl1 5_556 8_556 91.65(4) ?
    Cl1 Fe2 Cl1 1_554 8_556 95.43(6) ?
    OH3 Fe3 OH3 7_655 . 180.00(8) ?
    OH3 Fe3 O4 7_655 1_554 98.78(4) ?
    OH3 Fe3 O4 . 1_554 81.22(4) ?
    OH3 Fe3 O4 7_655 7_656 81.22(4) ?
    OH3 Fe3 O4 . 7_656 98.78(4) ?
    O4 Fe3 O4 1_554 7_656 180.00(7) ?
    OH3 Fe3 O4 7_655 5_556 81.22(4) ?
    OH3 Fe3 O4 . 5_556 98.78(4) ?
    O4 Fe3 O4 1_554 5_556 82.83(6) ?
    O4 Fe3 O4 7_656 5_556 97.17(6) ?
    OH3 Fe3 O4 7_655 11_654 98.78(4) ?
    OH3 Fe3 O4 . 11_654 81.22(4) ?
    O4 Fe3 O4 1_554 11_654 97.17(6) ?
    O4 Fe3 O4 7_656 11_654 82.83(6) ?
    O4 Fe3 O4 5_556 11_654 180.00(7) ?
    OH2 Fe4 OH3 . 3_665 103.91(5) ?
    OH2 Fe4 OH3 . . 103.91(5) ?
    OH3 Fe4 OH3 3_665 . 106.62(9) ?
    OH2 Fe4 OH4 . 7_665 173.45(7) ?
    OH3 Fe4 OH4 3_665 7_665 79.84(5) ?
    OH3 Fe4 OH4 . 7_665 79.84(5) ?
    OH2 Fe4 O4 . 1_554 79.07(5) ?
    OH3 Fe4 O4 3_665 1_554 172.72(5) ?
    OH3 Fe4 O4 . 1_554 78.78(5) ?
    OH4 Fe4 O4 7_665 1_554 96.59(5) ?
    OH2 Fe4 O4 . 12_554 79.07(5) ?
    OH3 Fe4 O4 3_665 12_554 78.78(5) ?
    OH3 Fe4 O4 . 12_554 172.72(5) ?
    OH4 Fe4 O4 7_665 12_554 96.59(5) ?
    O4 Fe4 O4 1_554 12_554 95.44(6) ?
    O4 Si1 O3 . . 113.19(7) ?
    O4 Si1 O1 . . 114.64(5) ?
    O3 Si1 O1 . . 104.01(7) ?
    O4 Si1 O2 . . 111.17(7) ?
    O3 Si1 O2 . . 105.38(9) ?
    O1 Si1 O2 . . 107.77(8) ?
    Si1 O1 Si1 . 5_556 137.58(12) ?
    Si1 O2 Si1 . 11_655 141.27(11) ?
    Si1 O3 Si1 12 . 144.19(10) ?
loop_
    _geom_hbond_atom_site_label_D
    _geom_hbond_atom_site_label_H
    _geom_hbond_atom_site_label_A
    _geom_hbond_site_symmetry_A
    _geom_hbond_distance_DH
    _geom_hbond_distance_HA
    _geom_hbond_distance_DA
    _geom_hbond_angle_DHA
    OH2 H1 O3 . 0.88(4) 2.42(4) 3.224(2) 152(3)
    OH3 H2 O2 . 0.85(4) 2.14(4) 2.980(2) 170(3)
    OH4 H3 O2 7_666 1.03(5) 2.66(2) 3.247(2) 116.6(12)
    OH4 H3 O2 8_566 1.03(5) 2.66(2) 3.247(2) 116.6(12)
    OH4 H3 O2 9_556 1.03(5) 2.66(2) 3.247(2) 116.6(12)
data_global
_journal_date_recd_electronic     2011-11-23
_journal_date_accepted     2011-12-07
_journal_name_full     'Acta Crystallographica, Section E'
_journal_year     2012
_journal_volume     68
_journal_issue      1
_journal_page_first     i7
_journal_page_last     i8
_journal_paper_category     QI
_journal_paper_doi     10.1107/S1600536811052822
_journal_coeditor_code     WM2570
_publ_contact_author_name     'Hexiong Yang'
_publ_contact_author_address
;
Department of Geosciences
Gould-Simpson Building
University of Arizona
1040 E. 4th Street
Tucson, Az 85721-0077
USA
;
_publ_contact_author_email     hyang@u.arizona.edu
_publ_contact_author_fax     520-621-2672
_publ_contact_author_phone     520-621-9993
_publ_section_title
;
Pyrosmalite-(Fe), Fe~8~Si~6~O~15~(OH,Cl)~10~
;
loop_
    _publ_author_name
    _publ_author_address
    'Yang, Hexiong'
;
Department of Geosciences,
University of Arizona,
1040 E. 4th Street,
Tucson, Arizona 85721-0077, USA
;
    'Downs, Robert T.'
;
Department of Geosciences,
University of Arizona,
1040 E. 4th Street,
Tucson, Arizona 85721-0077, USA
;
    'Yang, Yongbo W.'
;
Department of Chemsitry and Biochemistry,
University of Arizona,
1306 E. University Blvd.,
Tucson, Arizona 85721-0041, USA
;
    'Allen, Warren H.'
;
Department of Geosciences,
University of Arizona,
1040 E. 4th Street,
Tucson, Arizona 85721-0077, USA
;
