# Supplementary material for: Pyrosmalite-(Fe), Fe8Si6O15(OH,Cl)10
Source: Acta Crystallogr Sect E Struct Rep Online. 2011 Dec 14;68(Pt 1):i7–8. doi: 10.1107/S1600536811052822 (PMC3254272; doi:10.1107/S1600536811052822)
Supplement: Supplementary file 2 [file e-68-000i7-Isup2.hkl]

# 
# h,k,l, Fc-squared, Fo-squared, sigma(Fo-squared) and status flag 
# 
data_I
_shelx_title ' fps in P-3m1' 
_shelx_refln_list_code          4 
_shelx_F_calc_maximum      517.94 
_exptl_crystal_F_000      1036.00 
_reflns_d_resolution_high  0.6605 
 
loop_ 
 _symmetry_equiv_pos_as_xyz 
 'x, y, z' 
 '-y, x-y, z' 
 '-x+y, -x, z' 
 'y, x, -z' 
 'x-y, -y, -z' 
 '-x, -x+y, -z' 
 '-x, -y, -z' 
 'y, -x+y, -z' 
 'x-y, x, -z' 
 '-y, -x, z' 
 '-x+y, y, z' 
 'x, x-y, z' 
 
_cell_length_a    13.3165 
_cell_length_b    13.3165 
_cell_length_c     7.0845 
_cell_angle_alpha  90.000 
_cell_angle_beta   90.000 
_cell_angle_gamma 120.000 
 
_shelx_F_squared_multiplier     1.000 
 
loop_ 
 _refln_index_h 
 _refln_index_k 
 _refln_index_l 
 _refln_F_squared_calc 
 _refln_F_squared_meas 
 _refln_F_squared_sigma 
 _refln_observed_status 
   0   1   0     1471.33     1271.79     34.63 o 
  -1   2   0     1944.03     1664.56     24.88 o 
   0   2   0     1359.28     1259.51     32.33 o 
  -1   3   0     1698.74     1816.01     40.37 o 
   0   3   0       87.33      112.81     10.73 o 
  -2   4   0     4893.12     5003.17     45.87 o 
  -1   4   0       73.16       84.63      7.51 o 
   0   4   0    26608.77    25037.14    231.61 o 
  -2   5   0       88.84       86.05      7.17 o 
  -1   5   0      654.52      659.19     16.01 o 
   0   5   0     1093.50      930.73     22.31 o 
  -3   6   0     1915.76     2346.52     27.81 o 
  -2   6   0        7.86       15.66      7.04 o 
  -1   6   0        0.91       -7.09      7.09 o 
   0   6   0      275.18      258.78     16.98 o 
  -3   7   0      372.49      358.30     10.12 o 
  -2   7   0     1836.83     1884.97     27.40 o 
  -1   7   0      297.60      327.27     11.78 o 
   0   7   0      852.59      823.49     23.99 o 
  -4   8   0   211998.28   218123.36   1486.31 o 
  -3   8   0       34.01       27.11      7.40 o 
  -2   8   0     1576.50     1628.82     24.41 o 
  -1   8   0      240.81      251.63     12.16 o 
   0   8   0    16962.18    16983.07    136.17 o 
  -4   9   0     1638.94     1593.96     19.97 o 
  -3   9   0        0.10        8.27      9.33 o 
  -2   9   0      199.32      219.49     13.98 o 
  -1   9   0     2193.20     2213.02     29.07 o 
   0   9   0    10230.08    10437.60    110.43 o 
  -5  10   0      488.93      471.98     20.91 o 
  -4  10   0      182.08      185.85     10.60 o 
  -3  10   0      119.05      105.35     11.41 o 
  -2  10   0     1158.40     1170.75     27.13 o 
  -1  10   0      327.70      321.14     21.19 o 
   0  10   0       86.29       89.55     17.96 o 
  -5  11   0       21.69       28.35     11.67 o 
  -4  11   0      650.67      669.85     19.49 o 
  -3  11   0     1509.54     1475.35     28.02 o 
  -2  11   0      108.75      101.03     13.11 o 
  -1  11   0      420.34      428.05     18.60 o 
   0  11   0     1549.76     1485.91     64.37 o 
  -6  12   0       70.16       65.04     24.19 o 
  -5  12   0      125.25      118.38     15.52 o 
  -4  12   0    13631.11    13851.30    115.60 o 
  -3  12   0       19.50       28.72     17.12 o 
  -2  12   0      130.07      129.06     16.87 o 
  -1  12   0     1039.93     1017.39     32.12 o 
   0  12   0    58361.12    58856.80    613.82 o 
  -6  13   0        2.13      -15.85     15.85 o 
  -5  13   0      624.73      667.29     25.25 o 
  -4  13   0     3487.37     3531.68     54.68 o 
  -3  13   0        1.21       23.63     17.08 o 
  -2  13   0      405.38      445.57     25.84 o 
  -1  13   0      219.50      177.53     22.40 o 
   0  13   0     2661.24     3335.59    103.49 o 
  -7  14   0      328.59      412.44     74.88 o 
  -6  14   0        0.83      -10.83     25.94 o 
  -5  14   0       29.04       53.65     18.60 o 
  -4  14   0      106.16      105.58     24.34 o 
  -3  14   0       59.32       44.80     19.33 o 
  -2  14   0       52.69       57.51     23.81 o 
  -1  14   0      371.24      377.84     27.58 o 
   0  14   0      106.18      224.48     36.08 o 
  -7  15   0     1224.64     1193.09     57.21 o 
  -6  15   0       53.90       38.21     23.00 o 
  -5  15   0       49.53       24.91     19.56 o 
  -4  15   0      403.61      352.44     28.51 o 
  -3  15   0        2.65      -23.96     36.10 o 
  -2  15   0        1.11       -8.14     23.56 o 
  -1  15   0       12.51       24.88     25.97 o 
   0  15   0        6.03       -0.56     30.24 o 
  -8  16   0    34790.84    34667.17    416.11 o 
  -7  16   0       65.07       74.04     26.93 o 
  -6  16   0       39.77       95.14     28.03 o 
  -5  16   0      616.98      704.32     54.67 o 
  -4  16   0     6709.46     6855.04     95.31 o 
  -3  16   0      289.26      337.96     34.06 o 
  -2  16   0      664.35      691.67     41.14 o 
  -1  16   0       34.65       68.40     30.44 o 
   0  16   0     6276.21     6380.05    131.14 o 
  -8  17   0     1128.13     1167.11     49.24 o 
  -7  17   0       79.47       99.71     34.17 o 
  -6  17   0      414.24      403.36     41.41 o 
  -5  17   0      905.58      917.89     52.39 o 
  -4  17   0      709.82      727.75     70.51 o 
  -3  17   0       32.30       54.10     29.48 o 
  -2  17   0      157.89      154.80     33.41 o 
  -1  17   0       47.44       87.46     33.72 o 
   0  17   0     1353.37     1388.94     70.23 o 
  -9  18   0     2883.57     2781.96    126.30 o 
  -8  18   0       17.63        7.03     34.92 o 
  -7  18   0      104.86      127.81     37.34 o 
  -6  18   0        0.04       11.84     36.61 o 
  -5  18   0      326.80      341.53     48.20 o 
  -4  18   0       83.64       55.83     40.69 o 
  -3  18   0        0.99       87.81     41.54 o 
  -2  18   0       38.75       60.79     31.96 o 
  -9  19   0       22.90        6.28     44.39 o 
  -8  19   0      125.54      144.24     53.62 o 
  -7  19   0      157.43      109.76     43.09 o 
  -6  19   0        4.96      -26.87     41.25 o 
  -5  19   0       68.32       80.20     46.39 o 
  -4  19   0      627.57      626.54     59.04 o 
 -10  20   0      405.37      406.20    109.72 o 
  -9  20   0        4.55       56.09     53.92 o 
  -8  20   0     6276.81     6557.04    160.23 o 
   0   0   1    87315.55    86246.78   1916.00 o 
  -1   1   1      108.41      122.62      7.13 o 
   0   1   1     5565.83     5731.16     40.21 o 
  -2   2   1     4148.64     4337.72     44.11 o 
  -1   2   1     1427.24     1512.01     15.96 o 
  -3   3   1      864.59      846.35     17.84 o 
  -2   3   1        5.54        4.35      3.50 o 
  -1   3   1     4480.99     4588.48     34.81 o 
   0   3   1      816.62      906.95     12.78 o 
  -4   4   1    10920.43     9134.14    116.91 o 
  -3   4   1      120.78      122.25      6.35 o 
  -2   4   1     2962.84     2835.53     35.11 o 
  -1   4   1        0.82        3.87      3.93 o 
   0   4   1   268265.78   268630.44   1849.36 o 
  -5   5   1     1092.60     1063.83     25.13 o 
  -4   5   1     3436.60     3369.43     27.38 o 
  -3   5   1       62.84       93.81      5.70 o 
  -2   5   1       54.16       87.04      6.65 o 
  -1   5   1       11.12        2.67      4.61 o 
   0   5   1     3231.80     3519.65     33.68 o 
  -6   6   1       83.34       37.27     13.40 o 
  -5   6   1        5.57        3.54      6.38 o 
  -4   6   1      227.15      216.17      9.56 o 
  -3   6   1     1472.66     1786.59     17.88 o 
  -2   6   1      274.02      202.20      8.67 o 
  -1   6   1        4.89        2.41      5.03 o 
   0   6   1      252.55      246.22     10.10 o 
  -7   7   1      567.21      564.36     28.07 o 
  -6   7   1     1309.74     1298.06     18.77 o 
  -5   7   1     1738.66     1847.60     22.09 o 
  -4   7   1      820.72      808.61     15.34 o 
  -3   7   1      303.12      343.80     11.39 o 
  -2   7   1     1158.98     1224.57     16.37 o 
  -1   7   1      227.45      270.00      8.94 o 
   0   7   1      246.08      247.98     10.38 o 
  -8   8   1   120573.35   121991.61    865.04 o 
  -7   8   1     1553.20     1575.02     23.67 o 
  -6   8   1        1.50       -7.45      7.45 o 
  -5   8   1       49.83       48.56      7.99 o 
  -4   8   1    76503.87    77750.95    392.66 o 
  -3   8   1        1.89        3.12      7.29 o 
  -2   8   1     3854.88     4147.34     34.76 o 
  -1   8   1       28.22       18.61      6.53 o 
   0   8   1     9590.55     9458.71     79.23 o 
  -9   9   1     9118.20     9083.19     90.85 o 
  -8   9   1      458.70      439.75     14.68 o 
  -7   9   1      755.38      750.83     16.86 o 
  -6   9   1        0.92       -3.20      7.22 o 
  -5   9   1     1189.27     1240.21     21.12 o 
  -4   9   1     1250.44     1294.14     20.82 o 
  -3   9   1        0.72        6.68      7.85 o 
  -2   9   1        0.16        0.45      7.92 o 
  -1   9   1     1652.75     1700.21     21.01 o 
   0   9   1    15840.64    15744.81    134.91 o 
 -10  10   1        0.08       12.89     15.20 o 
  -9  10   1     1063.08     1048.80     22.29 o 
  -8  10   1      521.89      509.54     18.88 o 
  -7  10   1      445.94      496.07     18.71 o 
  -6  10   1       86.03      103.94     10.37 o 
  -5  10   1      180.42      162.72     11.36 o 
  -4  10   1       34.97       16.57      9.50 o 
  -3  10   1      790.46      766.82     21.59 o 
  -2  10   1      783.16      670.73     19.63 o 
  -1  10   1       34.15       22.48      9.51 o 
   0  10   1      198.28      179.16     24.03 o 
 -11  11   1       72.84       93.84     30.65 o 
 -10  11   1      652.69      679.88     29.30 o 
  -9  11   1       15.26       14.65     15.15 o 
  -8  11   1     1410.60     1375.32     29.21 o 
  -7  11   1      423.62      410.72     15.68 o 
  -6  11   1       30.51       15.15      9.99 o 
  -5  11   1      177.29      212.12     13.15 o 
  -4  11   1     3820.87     3627.64     42.19 o 
  -3  11   1       21.89       11.95     10.50 o 
  -2  11   1      449.50      451.05     19.05 o 
  -1  11   1      542.68      547.54     19.51 o 
   0  11   1     1097.20     1136.89     89.72 o 
 -12  12   1    25902.46    26230.15    319.25 o 
 -11  12   1       58.22       63.41     20.29 o 
 -10  12   1     1201.04     1197.96     36.25 o 
  -9  12   1     1129.14     1125.45     31.91 o 
  -8  12   1     7147.13     7190.82     82.01 o 
  -7  12   1        0.51      -10.79     14.98 o 
  -6  12   1       38.43       41.38     12.66 o 
  -5  12   1       44.24       42.32     12.59 o 
  -4  12   1    56446.22    56891.68    347.59 o 
  -3  12   1       17.72        7.81     12.07 o 
  -2  12   1      173.24      178.63     17.02 o 
  -1  12   1      570.19      556.99     29.88 o 
   0  12   1    25891.56    26239.30    302.88 o 
 -13  13   1      384.13      419.03     72.73 o 
 -12  13   1        7.18       36.05     23.56 o 
 -11  13   1      311.66      293.02     33.27 o 
 -10  13   1       42.30       46.86     20.83 o 
  -9  13   1     2138.02     2117.59     46.51 o 
  -8  13   1     2584.10     2596.10     45.64 o 
  -7  13   1        1.21      -14.25     14.25 o 
  -6  13   1        2.68       -1.05     15.66 o 
  -5  13   1      999.08      952.22     36.83 o 
  -4  13   1      691.01      697.15     26.21 o 
  -3  13   1       36.82       33.26     19.47 o 
  -2  13   1      207.80      211.29     19.64 o 
  -1  13   1      364.99      405.09     24.53 o 
   0  13   1     1249.19     1347.79     84.53 o 
 -14  14   1      128.38      131.22     52.68 o 
 -13  14   1      179.23      147.52     44.39 o 
 -12  14   1       76.13       66.11     28.00 o 
 -11  14   1       57.05       39.25     24.71 o 
 -10  14   1        4.18      -19.62     19.62 o 
  -9  14   1      464.29      426.48     28.02 o 
  -8  14   1       29.60        7.97     17.10 o 
  -7  14   1      615.95      632.29     27.34 o 
  -6  14   1       19.88       13.86     19.32 o 
  -5  14   1      589.76      576.20     30.86 o 
  -4  14   1       11.60       10.12     19.23 o 
  -3  14   1       35.66       54.66     20.74 o 
  -2  14   1      156.30      170.07     22.39 o 
  -1  14   1       52.92       61.44     18.90 o 
   0  14   1      185.05      118.26     30.08 o 
 -15  15   1      138.51      126.68     56.65 o 
 -14  15   1        7.73       63.20     34.89 o 
 -13  15   1       82.43       78.73     34.69 o 
 -12  15   1      365.25      444.20     57.20 o 
 -11  15   1      678.40      725.23     38.36 o 
 -10  15   1       54.37       67.51     24.37 o 
  -9  15   1       65.57       89.45     25.09 o 
  -8  15   1      607.41      657.18     38.29 o 
  -7  15   1      161.48      188.24     26.61 o 
  -6  15   1       48.98       22.51     37.11 o 
  -5  15   1        0.72      -14.18     20.99 o 
  -4  15   1       45.33       52.46     21.49 o 
  -3  15   1       31.50       32.24     26.55 o 
  -2  15   1       10.99       42.91     19.14 o 
  -1  15   1       27.11       34.34     19.98 o 
   0  15   1     1028.18     1014.26     52.13 o 
 -16  16   1     2969.54     2870.58    136.88 o 
 -15  16   1      240.55      271.13     45.26 o 
 -14  16   1      296.67      284.76     43.95 o 
 -13  16   1       76.15       60.66     36.68 o 
 -12  16   1    22720.64    23437.85    370.12 o 
 -11  16   1      611.94      588.86     55.51 o 
 -10  16   1      344.98      326.57     34.16 o 
  -9  16   1      251.15      217.92     32.18 o 
  -8  16   1    19629.15    19248.41    206.47 o 
  -7  16   1       16.58      -22.72     27.02 o 
  -6  16   1      845.22      789.21     44.40 o 
  -5  16   1       65.54        5.53     23.09 o 
  -4  16   1     4363.13     4576.13     78.33 o 
  -3  16   1        1.64      -17.93     29.02 o 
  -2  16   1      171.92       88.99     39.44 o 
  -1  16   1      314.94      275.94     32.86 o 
   0  16   1    13799.55    14329.20    201.34 o 
 -17  17   1      573.25      635.16     81.79 o 
 -16  17   1      348.46      297.43     49.35 o 
 -15  17   1       18.80       63.30     40.54 o 
 -14  17   1      147.16      154.73     42.93 o 
 -13  17   1     1282.45     1376.80     67.98 o 
 -12  17   1      350.28      347.92     45.69 o 
 -11  17   1      750.63      788.93     46.87 o 
 -10  17   1       37.79       -5.04     34.02 o 
  -9  17   1      588.10      566.67     43.84 o 
  -8  17   1      344.80      381.12     40.14 o 
  -7  17   1      128.18       50.37     32.84 o 
  -6  17   1      114.30      142.20     41.69 o 
  -5  17   1      109.42       66.79     28.25 o 
  -4  17   1     2626.02     2713.23     68.69 o 
  -3  17   1        2.22      -26.49     26.49 o 
  -2  17   1      309.75      308.98     35.32 o 
  -1  17   1       47.06       72.82     28.27 o 
   0  17   1      688.83      792.53     85.00 o 
 -16  18   1      279.32      212.84     49.35 o 
 -15  18   1       43.19      -13.57     40.24 o 
 -14  18   1       41.40       46.15     43.51 o 
 -13  18   1     1293.47     1488.70     96.53 o 
 -12  18   1        0.18      -17.72     87.06 o 
 -11  18   1       26.69      -15.63     35.04 o 
 -10  18   1      317.15      316.86     43.84 o 
  -9  18   1     1565.22     1637.78     71.38 o 
  -8  18   1       18.08       -1.90     32.04 o 
  -7  18   1      119.90      135.21     38.68 o 
  -6  18   1        1.11      -11.49     34.29 o 
  -5  18   1       28.83      -26.37     26.37 o 
  -4  18   1      446.27      454.46     39.63 o 
  -3  18   1       62.19       54.24     30.78 o 
  -2  18   1        2.44       21.67     28.32 o 
 -15  19   1        5.74      -46.54     49.91 o 
 -14  19   1        0.60      118.00     53.09 o 
 -13  19   1       12.06       38.15     50.04 o 
 -12  19   1      120.56       41.52     50.16 o 
 -11  19   1      391.87      364.64     58.03 o 
 -10  19   1        4.08       11.70     38.09 o 
  -9  19   1       37.41       60.35     41.50 o 
  -8  19   1     1037.73     1123.21     85.82 o 
  -7  19   1      608.49      688.43     52.01 o 
  -6  19   1        1.66      -23.69     37.53 o 
  -5  19   1        1.12      -29.82     29.82 o 
  -4  19   1      375.98      345.42     39.49 o 
 -11  20   1      200.30      260.26     61.94 o 
 -10  20   1       84.95       82.97     59.52 o 
  -9  20   1       10.09       -1.31     41.40 o 
   0   0   2   123891.37   122646.30   1485.41 o 
  -1   1   2     3172.22     3175.82     25.17 o 
   0   1   2    18075.11    18447.38    112.01 o 
  -2   2   2     1904.90     1764.34     18.64 o 
  -1   2   2      652.30      649.76      9.41 o 
   0   2   2     2425.68     2617.32     25.36 o 
  -3   3   2      264.29      306.98      9.56 o 
  -2   3   2     1339.89     1308.74     12.17 o 
  -1   3   2     4850.29     5065.70     29.38 o 
   0   3   2     2200.61     2232.38     24.31 o 
  -4   4   2    72343.09    69169.98    449.85 o 
  -3   4   2      665.88      859.06     11.49 o 
  -2   4   2        9.13       -1.75      3.80 o 
  -1   4   2      163.13      162.49      6.62 o 
   0   4   2   152227.84   161507.75    956.80 o 
  -5   5   2      309.26      253.32     13.79 o 
  -4   5   2      531.44      551.42     10.80 o 
  -3   5   2      238.47      202.83      7.76 o 
  -2   5   2       37.65       55.57      5.51 o 
  -1   5   2      136.42      187.67      8.25 o 
   0   5   2     2465.89     2695.97     26.74 o 
  -6   6   2      212.48      220.88     14.74 o 
  -5   6   2        2.02        2.17      5.08 o 
  -4   6   2       97.79       86.33      7.32 o 
  -3   6   2     2700.07     3086.88     23.46 o 
  -2   6   2      638.48      679.97     13.31 o 
  -1   6   2       35.54       41.14      5.46 o 
   0   6   2      899.41      966.11     26.35 o 
  -7   7   2        9.37       -0.44     12.31 o 
  -6   7   2     2495.60     2606.12     25.65 o 
  -5   7   2      601.22      587.74     12.95 o 
  -4   7   2       40.80       49.22      5.44 o 
  -3   7   2     1717.39     1752.16     16.89 o 
  -2   7   2      154.99      137.33      7.01 o 
  -1   7   2     2201.02     2289.25     25.08 o 
   0   7   2     3212.60     3242.18     40.59 o 
  -8   8   2    59410.52    59687.37    404.68 o 
  -7   8   2      136.74      151.73     10.71 o 
  -6   8   2      834.31      919.96     27.12 o 
  -5   8   2     2314.57     2257.23     20.53 o 
  -4   8   2    30223.88    29648.04    126.16 o 
  -3   8   2       92.90       97.17      7.28 o 
  -2   8   2     1851.14     1850.21     23.82 o 
  -1   8   2        4.74        1.83      7.96 o 
   0   8   2    44381.16    45421.62    325.84 o 
  -9   9   2      810.77      830.84     27.39 o 
  -8   9   2      436.67      455.46     15.21 o 
  -7   9   2      707.84      724.53     17.12 o 
  -6   9   2        0.32       -4.01      7.49 o 
  -5   9   2     1996.15     2058.55     22.51 o 
  -4   9   2     8532.64     8446.30     47.39 o 
  -3   9   2        1.15        5.42      7.55 o 
  -2   9   2      271.74      289.63     13.60 o 
  -1   9   2     1227.69     1156.91     21.02 o 
   0   9   2       90.51       82.98     12.51 o 
 -10  10   2      200.67      210.07     21.86 o 
  -9  10   2      916.33      903.10     24.10 o 
  -8  10   2      232.14      217.63     15.99 o 
  -7  10   2     2018.81     2009.57     26.09 o 
  -6  10   2       44.68       35.11      8.71 o 
  -5  10   2      109.50      117.67     10.87 o 
  -4  10   2       42.60       26.37      8.18 o 
  -3  10   2     2071.55     1942.43     26.63 o 
  -2  10   2       94.52       63.51     11.48 o 
  -1  10   2      437.29      442.90     16.24 o 
   0  10   2      712.30      643.12     36.05 o 
 -11  11   2      218.46      186.35     22.93 o 
 -10  11   2      107.96       88.51     14.11 o 
  -9  11   2      690.62      716.52     23.92 o 
  -8  11   2     3942.14     3919.74     44.93 o 
  -7  11   2      113.92      109.81     10.76 o 
  -6  11   2      250.98      261.54     13.99 o 
  -5  11   2      295.00      337.55     14.87 o 
  -4  11   2      374.20      405.04     16.16 o 
  -3  11   2       34.72       18.96     11.60 o 
  -2  11   2      755.28      746.78     21.56 o 
  -1  11   2       16.37        3.54     12.17 o 
   0  11   2       90.65       71.04     36.11 o 
 -12  12   2    13622.44    13651.87    196.90 o 
 -11  12   2       70.04       48.35     20.54 o 
 -10  12   2      362.05      395.72     26.14 o 
  -9  12   2       51.82       42.84     25.90 o 
  -8  12   2    22635.54    22897.77    152.59 o 
  -7  12   2       99.84       79.11     14.64 o 
  -6  12   2     1143.53     1117.65     27.45 o 
  -5  12   2       38.60       31.84     13.37 o 
  -4  12   2    42179.47    42074.72    353.53 o 
  -3  12   2       81.93       88.45     18.43 o 
  -2  12   2     1172.52     1151.70     30.16 o 
  -1  12   2       23.23       38.54     16.10 o 
   0  12   2    13461.70    13183.10    233.63 o 
 -13  13   2      410.27      486.60     44.99 o 
 -12  13   2     2045.42     2018.44     58.01 o 
 -11  13   2      104.98       82.39     22.96 o 
 -10  13   2      125.54      143.52     23.82 o 
  -9  13   2     2124.30     2122.50     46.96 o 
  -8  13   2      973.78      978.51     46.69 o 
  -7  13   2       60.67       55.70     16.09 o 
  -6  13   2        3.71       -9.80     15.18 o 
  -5  13   2       17.09        8.75     15.78 o 
  -4  13   2      231.66      239.25     20.54 o 
  -3  13   2       37.79       30.37     21.24 o 
  -2  13   2       22.70       28.23     17.08 o 
  -1  13   2       87.50       73.18     20.36 o 
   0  13   2     5919.66     5966.39    150.62 o 
 -14  14   2       24.21      -34.36     34.36 o 
 -13  14   2        2.47       -6.11     23.64 o 
 -12  14   2      187.95      180.27     30.12 o 
 -11  14   2      411.31      393.65     32.40 o 
 -10  14   2       51.18       47.67     22.72 o 
  -9  14   2     1725.72     1770.05     48.09 o 
  -8  14   2        7.70        3.57     18.38 o 
  -7  14   2       12.75       15.23     18.25 o 
  -6  14   2       12.11        8.27     19.73 o 
  -5  14   2      416.98      387.24     25.84 o 
  -4  14   2      239.61      244.24     27.32 o 
  -3  14   2      216.76      203.58     41.80 o 
  -2  14   2       33.59       52.77     22.38 o 
  -1  14   2      209.96      222.34     34.54 o 
   0  14   2     1141.88     1101.46     78.98 o 
 -15  15   2      266.30      279.57     61.26 o 
 -14  15   2       34.49      -20.57     34.56 o 
 -13  15   2       56.95       33.91     30.27 o 
 -12  15   2     1171.28     1174.18     47.30 o 
 -11  15   2        3.37       -6.56     26.78 o 
 -10  15   2      287.19      273.09     36.61 o 
  -9  15   2        0.71      -24.40     24.40 o 
  -8  15   2      121.32      128.71     23.61 o 
  -7  15   2      172.51      144.63     23.40 o 
  -6  15   2        2.47       -9.90     19.77 o 
  -5  15   2      130.20      126.79     25.24 o 
  -4  15   2     1287.27     1241.67     41.80 o 
  -3  15   2      510.34      503.17     30.36 o 
  -2  15   2      105.39      100.25     21.74 o 
  -1  15   2      245.60      219.20     46.67 o 
   0  15   2      865.75      806.27    101.00 o 
 -16  16   2     5915.11     6009.84    252.14 o 
 -15  16   2      813.31      821.30     67.39 o 
 -14  16   2        6.74        3.08     48.14 o 
 -13  16   2       63.90       13.09     35.63 o 
 -12  16   2    19249.70    19683.76    239.57 o 
 -11  16   2       93.50      104.78     34.72 o 
 -10  16   2     1602.25     1665.98     64.95 o 
  -9  16   2      214.56      169.23     35.46 o 
  -8  16   2     8681.21     8559.63    129.46 o 
  -7  16   2       72.43       51.27     25.49 o 
  -6  16   2      395.44      402.66     45.97 o 
  -5  16   2      155.94      167.38     26.10 o 
  -4  16   2     8530.16     8443.00    105.11 o 
  -3  16   2       19.15      -19.29     31.72 o 
  -2  16   2        7.85       51.74     43.47 o 
  -1  16   2      352.11      366.58     44.92 o 
   0  16   2    16249.28    16516.86    312.14 o 
 -17  17   2     1063.21      987.79    131.89 o 
 -16  17   2      361.04      396.45     77.00 o 
 -15  17   2      101.02      112.67     51.15 o 
 -14  17   2       56.71       72.43     46.57 o 
 -13  17   2      100.24      106.71     39.34 o 
 -12  17   2        8.81       25.57     35.80 o 
 -11  17   2      545.48      570.73     64.07 o 
 -10  17   2        2.31      -14.04     34.58 o 
  -9  17   2      422.62      455.89     44.88 o 
  -8  17   2     3715.60     3721.49     77.89 o 
  -7  17   2      164.81      152.60     29.30 o 
  -6  17   2        1.15        3.21     37.84 o 
  -5  17   2      273.86      287.17     32.90 o 
  -4  17   2      394.40      400.85     34.71 o 
  -3  17   2       75.85      115.82     42.43 o 
  -2  17   2      303.08      218.72     43.27 o 
  -1  17   2       14.26      -34.33     41.66 o 
   0  17   2       40.79       51.26     72.04 o 
 -16  18   2       46.61      -10.74     68.99 o 
 -15  18   2        6.26        5.32     48.36 o 
 -14  18   2      660.84      559.86     62.87 o 
 -13  18   2      898.34      949.45     90.34 o 
 -12  18   2      201.67      246.70     45.67 o 
 -11  18   2      134.64      121.33     41.01 o 
 -10  18   2      164.97      103.58     38.95 o 
  -9  18   2      121.34       90.46     39.14 o 
  -8  18   2      117.23      178.44     35.11 o 
  -7  18   2      547.91      588.22     50.79 o 
  -6  18   2        8.11        1.08     27.52 o 
  -5  18   2      755.42      740.73     41.32 o 
  -4  18   2      478.66      423.62     56.68 o 
  -3  18   2        4.38       16.26     44.04 o 
  -2  18   2      124.29      127.26     47.89 o 
 -14  19   2       16.75       33.12     52.22 o 
 -13  19   2       22.86       49.54     58.60 o 
 -12  19   2     1093.43     1246.56     97.63 o 
 -11  19   2       11.45       -4.42     38.55 o 
 -10  19   2       27.16        9.23     44.63 o 
  -9  19   2       17.61      -12.20     39.49 o 
  -8  19   2      514.17      593.86     79.82 o 
  -7  19   2      194.44      164.51     35.26 o 
  -6  19   2       15.21      -13.92     37.43 o 
  -5  19   2        0.26       64.79     46.37 o 
  -1   1   3     1429.02     1338.58     17.19 o 
   0   1   3      239.77      316.18     10.41 o 
  -2   2   3       25.31       29.60      5.41 o 
  -1   2   3       36.84       15.58      4.61 o 
   0   2   3      265.16      191.45     10.26 o 
  -3   3   3        0.07        9.90      7.17 o 
  -2   3   3     3115.19     3223.57     22.47 o 
  -1   3   3     1867.17     1865.28     16.74 o 
   0   3   3       10.43       13.69      7.27 o 
  -4   4   3    56050.86    55873.27    301.63 o 
  -3   4   3     2088.23     2095.37     16.20 o 
  -2   4   3       25.43       15.35      5.48 o 
  -1   4   3     3237.46     3049.00     23.12 o 
   0   4   3   113558.63   115258.73    724.48 o 
  -5   5   3      734.42      742.32     25.42 o 
  -4   5   3      771.24      787.30     11.97 o 
  -3   5   3      134.37      123.20      5.25 o 
  -2   5   3       47.76       70.98      5.99 o 
  -1   5   3     3052.02     3062.49     23.15 o 
   0   5   3    15508.76    15487.81    118.76 o 
  -6   6   3      278.49      311.00     12.89 o 
  -5   6   3       64.84       72.18      6.62 o 
  -4   6   3     1281.03     1295.13     14.85 o 
  -3   6   3     4988.60     4981.79     31.96 o 
  -2   6   3        0.56       -6.45      6.45 o 
  -1   6   3      339.51      331.49      9.86 o 
   0   6   3       58.83       56.05      9.64 o 
  -7   7   3        4.16        4.85      8.24 o 
  -6   7   3      799.90      794.63     13.34 o 
  -5   7   3      142.81      158.90      8.24 o 
  -4   7   3      737.04      781.22     12.86 o 
  -3   7   3      136.96      152.85      8.74 o 
  -2   7   3      394.38      416.73     12.00 o 
  -1   7   3     3466.96     3552.68     28.66 o 
   0   7   3     2006.27     2041.33     35.84 o 
  -8   8   3    65533.79    65333.48    400.93 o 
  -7   8   3      318.75      297.79      9.75 o 
  -6   8   3      155.69      180.89      8.17 o 
  -5   8   3      639.99      658.64     13.59 o 
  -4   8   3    32247.97    31708.58    137.76 o 
  -3   8   3       16.05       23.85      6.66 o 
  -2   8   3      101.66      105.40      8.25 o 
  -1   8   3        9.78       -3.93      9.58 o 
   0   8   3    24399.56    24513.76    185.44 o 
  -9   9   3      325.96      352.55     20.45 o 
  -8   9   3     7650.96     7501.37     48.57 o 
  -7   9   3      345.76      340.67     11.54 o 
  -6   9   3      123.95      115.26      7.93 o 
  -5   9   3     2280.52     2217.73     19.54 o 
  -4   9   3      547.28      575.74     11.11 o 
  -3   9   3      217.31      221.62      8.75 o 
  -2   9   3      805.83      807.51     19.22 o 
  -1   9   3     1694.43     1689.19     28.11 o 
   0   9   3       12.80       44.55     18.10 o 
 -10  10   3      424.30      430.04     23.67 o 
  -9  10   3      132.22      133.72     11.80 o 
  -8  10   3       51.03       56.16     10.40 o 
  -7  10   3     3803.58     3708.68     35.74 o 
  -6  10   3       27.60       17.16      8.53 o 
  -5  10   3      505.94      511.06     13.09 o 
  -4  10   3       86.49       85.46      8.86 o 
  -3  10   3      511.05      471.63     16.68 o 
  -2  10   3       18.92        4.84     11.64 o 
  -1  10   3      569.48      555.28     20.61 o 
   0  10   3     1013.07     1066.88     38.75 o 
 -11  11   3       96.11       95.39     19.64 o 
 -10  11   3       77.69       74.62     12.75 o 
  -9  11   3      807.35      834.91     22.47 o 
  -8  11   3      423.79      442.37     16.83 o 
  -7  11   3        1.01       18.24      9.36 o 
  -6  11   3      629.95      651.19     18.03 o 
  -5  11   3        7.03       13.73      9.90 o 
  -4  11   3      247.47      243.97     13.41 o 
  -3  11   3       11.80       16.75     11.93 o 
  -2  11   3      339.40      343.34     18.05 o 
  -1  11   3      409.51      407.29     22.01 o 
   0  11   3     2057.86     2035.71     66.48 o 
 -12  12   3     8682.64     9021.66    146.40 o 
 -11  12   3      846.16      899.73     30.27 o 
 -10  12   3        0.26        3.01     15.32 o 
  -9  12   3       62.28       66.65     13.70 o 
  -8  12   3    20760.35    20870.40    139.31 o 
  -7  12   3     1150.18     1150.81     36.48 o 
  -6  12   3     1449.84     1449.81     31.13 o 
  -5  12   3      661.66      652.96     20.95 o 
  -4  12   3    32653.73    32209.73    209.25 o 
  -3  12   3        0.26      -16.80     16.80 o 
  -2  12   3      466.03      430.41     25.59 o 
  -1  12   3      306.85      303.42     25.37 o 
   0  12   3     8791.84     8675.69    304.79 o 
 -13  13   3     1225.14     1322.60     65.22 o 
 -12  13   3      367.09      427.77     46.03 o 
 -11  13   3      140.61      176.65     21.22 o 
 -10  13   3       30.48       19.61     16.51 o 
  -9  13   3      316.96      301.21     20.38 o 
  -8  13   3      540.50      549.93     25.10 o 
  -7  13   3       26.79       31.50     15.98 o 
  -6  13   3       20.46       20.52     15.20 o 
  -5  13   3      437.97      417.37     29.66 o 
  -4  13   3     6865.67     6853.16     75.99 o 
  -3  13   3        6.21        0.84     20.07 o 
  -2  13   3      141.11      167.34     27.15 o 
  -1  13   3      205.69      261.21     32.44 o 
   0  13   3      457.11      489.94     55.98 o 
 -14  14   3        0.10       -0.14     31.40 o 
 -13  14   3      248.12      220.85     27.56 o 
 -12  14   3        3.57       16.96     21.15 o 
 -11  14   3       11.86       13.19     22.80 o 
 -10  14   3      508.33      477.19     27.57 o 
  -9  14   3     1401.73     1455.02     40.17 o 
  -8  14   3       67.37       33.72     17.39 o 
  -7  14   3      222.34      268.82     25.41 o 
  -6  14   3        3.27        2.37     16.44 o 
  -5  14   3       12.52       10.25     16.21 o 
  -4  14   3      413.47      380.89     28.03 o 
  -3  14   3      530.07      496.42     38.78 o 
  -2  14   3       27.60        6.84     29.70 o 
  -1  14   3      821.92      692.68     51.08 o 
   0  14   3     1409.07     1216.38    101.41 o 
 -15  15   3        7.64        0.71     42.43 o 
 -14  15   3      349.11      315.90     35.56 o 
 -13  15   3        2.45       -8.51     28.17 o 
 -12  15   3      254.39      284.69     38.27 o 
 -11  15   3      130.69      194.25     32.07 o 
 -10  15   3      105.66      162.01     28.74 o 
  -9  15   3      359.35      347.23     28.31 o 
  -8  15   3     1577.91     1574.86     76.94 o 
  -7  15   3       37.13       31.63     27.46 o 
  -6  15   3      153.92      162.91     21.65 o 
  -5  15   3      299.93      275.56     22.12 o 
  -4  15   3     1226.18     1207.11     50.93 o 
  -3  15   3      359.88      361.88     39.65 o 
  -2  15   3      274.77      346.39     44.72 o 
  -1  15   3       45.07       80.25     39.67 o 
   0  15   3       10.80       40.45     57.63 o 
 -16  16   3     9508.11     9381.33    310.88 o 
 -15  16   3      205.61      137.46     43.33 o 
 -14  16   3       17.31       21.14     28.56 o 
 -13  16   3      928.94     1023.64     67.31 o 
 -12  16   3    17190.46    17073.40    281.11 o 
 -11  16   3       98.02       62.51     34.74 o 
 -10  16   3      705.10      721.68     40.90 o 
  -9  16   3      233.29      206.90     27.38 o 
  -8  16   3     6315.66     6233.10     94.22 o 
  -7  16   3      158.25      168.29     32.43 o 
  -6  16   3       49.31       29.70     16.36 o 
  -5  16   3        0.47      -36.39     36.39 o 
  -4  16   3    11562.42    11734.35    155.01 o 
  -3  16   3      323.09      248.71     44.35 o 
  -2  16   3      206.69      147.34     47.02 o 
  -1  16   3      147.12       82.35     43.90 o 
   0  16   3    11757.68    11580.51    338.59 o 
 -16  17   3       27.94       17.82     42.67 o 
 -15  17   3       94.09       70.85     42.67 o 
 -14  17   3        1.36      -14.92     38.50 o 
 -13  17   3      427.17      377.31     41.41 o 
 -12  17   3     2266.66     2235.06     88.21 o 
 -11  17   3      251.21      214.04     50.32 o 
 -10  17   3        9.13      -20.19     24.27 o 
  -9  17   3     1295.19     1354.82     50.52 o 
  -8  17   3      175.56      200.73     44.45 o 
  -7  17   3       33.13        4.52     17.59 o 
  -6  17   3       69.39      107.03     46.02 o 
  -5  17   3       46.55       24.39     38.21 o 
  -4  17   3       42.69       72.25     44.86 o 
  -3  17   3       90.89      132.53     49.76 o 
  -2  17   3       97.15      115.99     50.88 o 
  -1  17   3       16.93       69.47     47.47 o 
 -15  18   3       50.24       71.32     41.75 o 
 -14  18   3      530.18      487.87     61.43 o 
 -13  18   3       69.12       58.61     60.79 o 
 -12  18   3        1.87      -14.91     29.10 o 
 -11  18   3      649.51      723.01     54.20 o 
 -10  18   3       90.09      111.89     32.68 o 
  -9  18   3      319.21      254.77     31.07 o 
  -8  18   3      378.74      394.85     30.26 o 
  -7  18   3       47.54       70.15     22.71 o 
  -6  18   3        7.89      -14.59     41.32 o 
  -5  18   3      787.27      707.21     62.50 o 
  -4  18   3      286.06      310.87     93.79 o 
  -3  18   3       72.70       30.21     87.83 o 
 -12  19   3      267.98      278.53     51.71 o 
 -11  19   3      108.88      131.23     28.98 o 
 -10  19   3        2.53      -13.62     23.38 o 
  -9  19   3       19.92       -2.09     21.89 o 
  -8  19   3        2.65       21.20     41.19 o 
  -7  19   3      483.21      429.05     58.18 o 
   0   0   4    11299.55     9533.72    162.06 o 
  -1   1   4    10675.46    11295.89    102.02 o 
   0   1   4       36.23       69.88     20.24 o 
  -2   2   4      291.56      303.39     21.28 o 
  -1   2   4      364.08      379.26      9.85 o 
   0   2   4      544.83      534.61     16.32 o 
  -3   3   4      166.92      143.65     11.57 o 
  -2   3   4     1462.40     1502.50     14.07 o 
  -1   3   4      215.16      190.01      8.01 o 
   0   3   4      973.15     1110.09     20.12 o 
  -4   4   4    96931.85    97849.64    517.26 o 
  -3   4   4     1230.21     1161.86     13.89 o 
  -2   4   4      124.22       89.50      7.11 o 
  -1   4   4     1644.43     1653.40     19.26 o 
   0   4   4    69955.80    68014.95    392.48 o 
  -5   5   4     2855.97     2878.43     31.57 o 
  -4   5   4     7979.95     7767.13     44.62 o 
  -3   5   4        7.71       -3.74      6.76 o 
  -2   5   4     1212.55     1148.04     18.71 o 
  -1   5   4     3134.74     3063.30     27.18 o 
   0   5   4      599.96      562.98     17.65 o 
  -6   6   4      356.34      339.37     17.46 o 
  -5   6   4      269.13      272.18      9.17 o 
  -4   6   4       33.63       48.52      7.36 o 
  -3   6   4     4817.87     4775.26     31.52 o 
  -2   6   4       15.95        5.35      6.79 o 
  -1   6   4        0.65       10.66      6.64 o 
   0   6   4      330.72      312.55     19.33 o 
  -7   7   4     1131.10     1133.45     24.20 o 
  -6   7   4      190.75      180.35      9.21 o 
  -5   7   4      428.48      444.59     10.88 o 
  -4   7   4     4224.46     4207.65     34.37 o 
  -3   7   4      233.84      276.18     11.19 o 
  -2   7   4     1413.23     1409.93     19.96 o 
  -1   7   4     1213.46     1184.36     17.73 o 
   0   7   4      360.68      350.29     19.61 o 
  -8   8   4    29986.96    29091.04    223.95 o 
  -7   8   4       28.91       35.77      8.20 o 
  -6   8   4      286.02      281.14     10.36 o 
  -5   8   4      142.98      136.06      8.82 o 
  -4   8   4     5130.22     4931.38     39.36 o 
  -3   8   4     2182.19     2133.30     32.43 o 
  -2   8   4       36.07       34.29      9.43 o 
  -1   8   4      235.91      245.84     11.51 o 
   0   8   4    62341.23    62195.02    549.83 o 
  -9   9   4     2876.51     2767.36     42.64 o 
  -8   9   4      167.71      185.75     11.04 o 
  -7   9   4      288.29      289.60     14.82 o 
  -6   9   4      422.70      420.20     12.08 o 
  -5   9   4     3034.02     3085.40     32.25 o 
  -4   9   4      385.39      405.81     14.18 o 
  -3   9   4      302.14      304.19     13.59 o 
  -2   9   4      475.97      454.69     14.36 o 
  -1   9   4      313.82      331.37     15.64 o 
   0   9   4     8574.49     8312.64    111.09 o 
 -10  10   4      283.26      262.30     20.71 o 
  -9  10   4       36.64       33.73     10.13 o 
  -8  10   4      188.31      192.99     11.77 o 
  -7  10   4     1152.37     1120.25     19.29 o 
  -6  10   4       45.48       34.03      7.35 o 
  -5  10   4      629.18      619.79     15.32 o 
  -4  10   4       36.34       30.74      9.06 o 
  -3  10   4      126.39      136.30     11.86 o 
  -2  10   4       16.63       -5.69     11.75 o 
  -1  10   4       78.45       68.43     13.90 o 
   0  10   4      175.78      208.27     30.54 o 
 -11  11   4      110.18      113.92     19.59 o 
 -10  11   4      579.18      584.19     19.82 o 
  -9  11   4      321.68      320.36     15.16 o 
  -8  11   4      327.61      347.53     18.87 o 
  -7  11   4      364.44      342.73     14.15 o 
  -6  11   4       41.90       42.82      8.58 o 
  -5  11   4      750.11      786.27     21.21 o 
  -4  11   4      588.08      602.16     19.58 o 
  -3  11   4      678.47      680.80     21.50 o 
  -2  11   4       79.77       54.81     14.43 o 
  -1  11   4      759.92      787.32     31.00 o 
   0  11   4     1190.04     1178.22     75.50 o 
 -12  12   4     6467.21     6465.23    119.06 o 
 -11  12   4      704.49      733.65     26.50 o 
 -10  12   4       11.26       23.56     12.28 o 
  -9  12   4      755.72      777.38     22.19 o 
  -8  12   4    31198.66    31310.05    176.19 o 
  -7  12   4        4.22       -9.70      9.70 o 
  -6  12   4     1000.57     1046.09     25.81 o 
  -5  12   4      530.82      555.13     23.22 o 
  -4  12   4    20100.26    19678.15    155.05 o 
  -3  12   4        1.45        4.81     16.74 o 
  -2  12   4      274.01      261.03     22.25 o 
  -1  12   4       15.04       25.03     24.22 o 
   0  12   4     6382.62     6273.06    193.12 o 
 -13  13   4      627.35      673.08    104.61 o 
 -12  13   4       14.03       -1.41     19.78 o 
 -11  13   4      123.82      103.21     16.78 o 
 -10  13   4        8.66       15.04     13.71 o 
  -9  13   4     1175.01     1209.17     29.83 o 
  -8  13   4     7272.35     7251.75     66.43 o 
  -7  13   4       16.97       21.79     10.83 o 
  -6  13   4      376.43      377.71     27.69 o 
  -5  13   4     1595.65     1540.94     41.83 o 
  -4  13   4      578.22      522.33     28.78 o 
  -3  13   4       30.87       38.52     22.03 o 
  -2  13   4      501.37      505.13     37.63 o 
  -1  13   4      630.07      632.70     68.02 o 
   0  13   4      303.05      278.74     59.57 o 
 -14  14   4      434.85      433.46     46.11 o 
 -13  14   4      238.36      255.38     27.85 o 
 -12  14   4        1.29      -18.94     18.94 o 
 -11  14   4      178.76      174.24     20.16 o 
 -10  14   4      698.96      639.89     27.94 o 
  -9  14   4      149.78      150.60     18.45 o 
  -8  14   4      483.69      432.18     20.63 o 
  -7  14   4      775.70      763.14     33.71 o 
  -6  14   4        4.16       34.84     21.97 o 
  -5  14   4      290.91      282.44     28.81 o 
  -4  14   4      194.18      193.73     27.00 o 
  -3  14   4        2.82       -2.76     33.51 o 
  -2  14   4       19.31       39.61     33.66 o 
  -1  14   4     1018.77     1005.30     66.20 o 
   0  14   4      208.88      228.04     64.01 o 
 -15  15   4      502.82      648.76     57.56 o 
 -14  15   4       64.24       61.81     24.06 o 
 -13  15   4      416.19      420.38     35.72 o 
 -12  15   4     1338.02     1346.00     38.26 o 
 -11  15   4      141.46      155.99     20.46 o 
 -10  15   4       23.77       -4.60     16.85 o 
  -9  15   4      372.62      339.36     22.44 o 
  -8  15   4      658.60      662.72     24.74 o 
  -7  15   4        0.11      -20.12     25.03 o 
  -6  15   4      617.55      578.84     36.09 o 
  -5  15   4      100.79       71.85     28.40 o 
  -4  15   4       63.42       63.27     41.64 o 
  -3  15   4      627.70      750.16     60.01 o 
  -2  15   4       70.93       52.92     51.40 o 
  -1  15   4       17.66       67.68     41.04 o 
   0  15   4      956.79      876.95     95.59 o 
 -16  16   4    10454.98    10888.21    224.11 o 
 -15  16   4       12.83        7.79     27.30 o 
 -14  16   4       27.70       -8.54     27.82 o 
 -13  16   4      374.83      343.85     31.81 o 
 -12  16   4     6948.06     6909.73     93.39 o 
 -11  16   4      475.51      481.16     29.60 o 
 -10  16   4      572.31      539.03     40.92 o 
  -9  16   4      150.19      146.69     22.28 o 
  -8  16   4     4450.57     4289.60     95.82 o 
  -7  16   4      255.40      205.01     54.55 o 
  -6  16   4        4.45       25.82     29.23 o 
  -5  16   4       75.66       37.92     39.87 o 
  -4  16   4    15225.06    15063.83    229.09 o 
  -3  16   4       27.08       -3.91     34.81 o 
  -2  16   4      142.28       92.74     44.36 o 
  -1  16   4      626.46      529.65     61.52 o 
   0  16   4     5184.96     5112.38    213.63 o 
 -15  17   4       58.22       34.51     33.40 o 
 -14  17   4       54.94       94.88     42.43 o 
 -13  17   4     1919.72     1858.41     60.66 o 
 -12  17   4      412.54      477.30     33.19 o 
 -11  17   4       66.61       44.74     21.31 o 
 -10  17   4      108.78       79.40     21.21 o 
  -9  17   4     1064.73     1010.83     63.73 o 
  -8  17   4        5.90       -2.12     37.03 o 
  -7  17   4       33.08       52.73     43.39 o 
  -6  17   4       40.09       91.81     39.26 o 
  -5  17   4      176.38      125.60     42.76 o 
  -4  17   4     4724.73     4613.93    120.72 o 
  -3  17   4        3.25      -43.42     43.42 o 
  -2  17   4       59.61       85.35     47.66 o 
 -13  18   4      165.71      136.54     30.86 o 
 -12  18   4       16.35        3.50     22.94 o 
 -11  18   4       91.79       87.83     22.44 o 
 -10  18   4       35.86      -28.36     30.01 o 
  -9  18   4      693.97      716.14     61.98 o 
  -8  18   4       57.61       66.53     43.36 o 
  -7  18   4       24.62      -28.81     40.01 o 
  -6  18   4        0.66      -37.43     37.43 o 
  -5  18   4       87.79       38.83     46.09 o 
   0   0   5    58839.42    58832.64    596.91 o 
  -1   1   5     1092.87      967.16     23.77 o 
   0   1   5     1642.66     1580.94     31.92 o 
  -2   2   5      672.45      660.85     21.12 o 
  -1   2   5       94.64       90.34      8.25 o 
   0   2   5      270.51      238.74     17.01 o 
  -3   3   5     3657.24     3654.15     41.16 o 
  -2   3   5      226.63      216.21      9.99 o 
  -1   3   5      767.30      766.52     16.74 o 
   0   3   5     1321.34     1308.99     44.57 o 
  -4   4   5    69957.27    67317.75    373.43 o 
  -3   4   5      120.37      120.86      8.85 o 
  -2   4   5      557.91      562.86     11.70 o 
  -1   4   5        2.11        8.16      7.03 o 
   0   4   5     3021.77     2880.21     38.48 o 
  -5   5   5     3718.40     3676.79     42.28 o 
  -4   5   5      678.07      658.22     13.46 o 
  -3   5   5     1556.81     1543.00     17.59 o 
  -2   5   5     1064.99     1096.29     20.01 o 
  -1   5   5     6828.50     6981.07     45.45 o 
   0   5   5        5.14        9.36     11.79 o 
  -6   6   5      879.53      842.95     26.06 o 
  -5   6   5       57.02       49.75      7.46 o 
  -4   6   5     1914.14     1839.14     20.60 o 
  -3   6   5      903.14      873.89     17.61 o 
  -2   6   5       40.39       37.38      8.07 o 
  -1   6   5       22.62       18.83      7.92 o 
   0   6   5     1158.44     1077.93     27.44 o 
  -7   7   5        1.99       -0.69     11.52 o 
  -6   7   5      872.04      864.38     20.09 o 
  -5   7   5       87.45       87.55      9.77 o 
  -4   7   5      778.82      776.15     15.41 o 
  -3   7   5      332.02      352.54     12.24 o 
  -2   7   5      330.41      338.91     13.36 o 
  -1   7   5      160.37      177.97     10.41 o 
   0   7   5      903.48      958.16     25.91 o 
  -8   8   5     4733.96     4689.16     53.41 o 
  -7   8   5     2168.15     2081.73     23.97 o 
  -6   8   5       86.35       74.30      9.49 o 
  -5   8   5     1570.86     1549.09     22.05 o 
  -4   8   5    36856.39    36423.77    177.66 o 
  -3   8   5     1551.59     1591.08     25.25 o 
  -2   8   5      800.43      807.76     19.46 o 
  -1   8   5     1367.49     1391.50     22.39 o 
   0   8   5    29399.22    28743.92    199.31 o 
  -9   9   5     3671.19     3704.44     48.89 o 
  -8   9   5      418.44      438.57     16.08 o 
  -7   9   5      243.16      266.35     13.09 o 
  -6   9   5      325.45      308.18     13.46 o 
  -5   9   5     2082.71     2120.21     29.82 o 
  -4   9   5     6668.88     6593.29     58.63 o 
  -3   9   5      415.38      420.40     16.15 o 
  -2   9   5      101.21       88.54     12.55 o 
  -1   9   5      864.63      859.32     29.27 o 
   0   9   5      316.90      266.37     25.11 o 
 -10  10   5       12.55       26.44     14.89 o 
  -9  10   5       26.55       24.83      9.57 o 
  -8  10   5      525.57      501.63     16.29 o 
  -7  10   5       29.63       18.92     10.92 o 
  -6  10   5       44.02       13.34     10.21 o 
  -5  10   5      215.48      215.25     13.48 o 
  -4  10   5      373.76      363.29     16.94 o 
  -3  10   5      516.81      503.07     19.21 o 
  -2  10   5       19.15       14.88     11.38 o 
  -1  10   5      188.52      218.54     19.26 o 
   0  10   5      243.17      229.25     22.63 o 
 -11  11   5      284.00      265.28     28.23 o 
 -10  11   5       21.75       11.97     10.48 o 
  -9  11   5      274.46      279.14     13.14 o 
  -8  11   5      634.33      628.76     16.71 o 
  -7  11   5     1303.93     1299.77     39.16 o 
  -6  11   5      687.96      682.41     24.89 o 
  -5  11   5      604.50      606.11     23.57 o 
  -4  11   5     1447.45     1451.86     27.44 o 
  -3  11   5       22.12       19.87     12.91 o 
  -2  11   5      329.66      346.72     19.00 o 
  -1  11   5      113.51      105.81     15.72 o 
   0  11   5      733.22      672.57     39.66 o 
 -12  12   5    10781.47    10840.30    137.59 o 
 -11  12   5      500.51      468.17     18.16 o 
 -10  12   5      604.82      595.12     19.77 o 
  -9  12   5     1628.12     1586.62     26.41 o 
  -8  12   5    22812.31    22544.17    153.72 o 
  -7  12   5      136.45      136.00     16.10 o 
  -6  12   5      892.10      898.80     25.02 o 
  -5  12   5      335.29      333.26     18.70 o 
  -4  12   5     3753.76     3561.17     47.96 o 
  -3  12   5      507.58      488.87     23.52 o 
  -2  12   5       28.93       25.66     21.81 o 
  -1  12   5      120.83      131.88     25.51 o 
   0  12   5    10782.32    10591.06    270.71 o 
 -13  13   5     1380.70     1372.39     50.58 o 
 -12  13   5     1261.53     1289.53     34.59 o 
 -11  13   5       51.13       61.17     15.06 o 
 -10  13   5        4.46       -8.89     12.00 o 
  -9  13   5     3408.13     3371.84     50.60 o 
  -8  13   5       90.32       90.76     22.58 o 
  -7  13   5      384.81      361.85     20.49 o 
  -6  13   5      444.95      437.38     22.06 o 
  -5  13   5     1825.92     1796.79     41.48 o 
  -4  13   5        6.09       -1.83     19.19 o 
  -3  13   5        5.18       -1.57     20.88 o 
  -2  13   5      111.14      128.41     37.38 o 
  -1  13   5      648.47      636.25     51.26 o 
   0  13   5     6527.07     6138.96    201.44 o 
 -14  14   5      431.09      420.28     49.51 o 
 -13  14   5       50.01       27.32     21.50 o 
 -12  14   5        0.14        2.89     17.18 o 
 -11  14   5      487.14      498.17     27.20 o 
 -10  14   5      287.17      287.25     16.26 o 
  -9  14   5        6.33      -19.03     19.03 o 
  -8  14   5       20.54       -1.15     18.71 o 
  -7  14   5       43.85       62.92     19.82 o 
  -6  14   5       36.85       46.40     19.99 o 
  -5  14   5      796.95      838.37     36.83 o 
  -4  14   5        1.57       33.03     23.70 o 
  -3  14   5      393.07      393.29     64.83 o 
  -2  14   5      154.28      149.35     38.60 o 
  -1  14   5      338.00      322.43     46.81 o 
   0  14   5      351.36      331.39     68.16 o 
 -15  15   5      506.80      457.98     84.05 o 
 -14  15   5       16.12       11.74     24.15 o 
 -13  15   5      208.14      210.43     25.17 o 
 -12  15   5      150.02      155.31     20.44 o 
 -11  15   5       16.15       18.15     16.69 o 
 -10  15   5      169.02      128.94     24.68 o 
  -9  15   5      224.79      207.92     29.22 o 
  -8  15   5      505.05      578.13     33.19 o 
  -7  15   5      538.66      592.16     43.41 o 
  -6  15   5      219.47      205.99     29.59 o 
  -5  15   5       38.53       33.17     25.65 o 
  -4  15   5     1019.73     1000.17     54.31 o 
  -3  15   5     1078.84     1123.50     62.45 o 
  -2  15   5      149.56      231.93     45.25 o 
  -1  15   5       23.40      -14.22     37.32 o 
   0  15   5      283.77      232.19     70.10 o 
 -14  16   5      115.68      109.16     23.32 o 
 -13  16   5      330.56      323.86     25.33 o 
 -12  16   5     4241.73     4027.34     67.87 o 
 -11  16   5       79.14       58.57     29.29 o 
 -10  16   5       93.16       84.58     41.11 o 
  -9  16   5        7.63       62.44     33.47 o 
  -8  16   5     8886.72     8973.24    120.76 o 
  -7  16   5      324.77      305.67     34.41 o 
  -6  16   5      170.63      166.77     34.06 o 
  -5  16   5      475.88      529.03     50.63 o 
  -4  16   5     9759.53    10017.81    177.29 o 
  -3  16   5       11.65      -15.25     35.68 o 
  -2  16   5      218.25      209.24     48.47 o 
 -13  17   5     1496.32     1467.96     41.25 o 
 -12  17   5      170.02      159.66     37.37 o 
 -11  17   5       73.69       43.97     33.69 o 
 -10  17   5       46.42       33.70     45.35 o 
  -9  17   5      156.93      184.94     40.59 o 
  -8  17   5     2774.92     2660.03    132.68 o 
  -7  17   5        3.80       44.07     37.68 o 
  -6  17   5       64.70       11.03     35.08 o 
  -5  17   5      703.83      781.10     59.86 o 
  -4  17   5      156.99      129.25     86.24 o 
   0   0   6    33203.57    31465.94    349.29 o 
  -1   1   6        2.77       -1.63     10.59 o 
   0   1   6      633.34      568.51     19.45 o 
  -2   2   6      335.39      293.40     18.28 o 
  -1   2   6      582.33      551.80     15.45 o 
   0   2   6     1446.99     1362.61     36.27 o 
  -3   3   6       38.77       38.15     13.20 o 
  -2   3   6      178.48      187.40     11.64 o 
  -1   3   6      309.09      314.65     13.77 o 
   0   3   6     6527.53     6255.83     90.70 o 
  -4   4   6     8963.71     8654.97     82.85 o 
  -3   4   6     1538.42     1551.20     21.89 o 
  -2   4   6       31.42       29.06      8.07 o 
  -1   4   6      568.20      592.33     13.49 o 
   0   4   6    29045.71    29199.71    218.43 o 
  -5   5   6     3768.27     3814.31     48.25 o 
  -4   5   6     1242.57     1309.79     20.09 o 
  -3   5   6      522.91      541.04     15.91 o 
  -2   5   6      182.04      187.45      9.37 o 
  -1   5   6     1815.76     1772.20     26.01 o 
   0   5   6     4333.65     4287.32     62.89 o 
  -6   6   6      474.04      473.08     18.76 o 
  -5   6   6      103.99      106.65      9.96 o 
  -4   6   6      537.73      540.00     14.28 o 
  -3   6   6      330.88      323.64     11.42 o 
  -2   6   6     1601.52     1592.62     22.97 o 
  -1   6   6       19.48       12.03      8.00 o 
   0   6   6      236.18      202.75     16.92 o 
  -7   7   6       98.41      110.43     14.66 o 
  -6   7   6      153.36      153.80     11.95 o 
  -5   7   6      603.59      599.03     13.74 o 
  -4   7   6      986.95     1014.39     19.36 o 
  -3   7   6     1576.37     1542.28     23.14 o 
  -2   7   6      261.55      269.30     11.65 o 
  -1   7   6      203.28      187.27     11.69 o 
   0   7   6      230.43      203.55     18.42 o 
  -8   8   6    15429.38    15204.12    135.47 o 
  -7   8   6     1496.79     1505.59     20.08 o 
  -6   8   6     1041.73     1005.53     19.68 o 
  -5   8   6      301.38      298.87     12.16 o 
  -4   8   6    18930.42    18485.73    101.23 o 
  -3   8   6       34.05       29.17     10.15 o 
  -2   8   6      620.59      622.66     19.63 o 
  -1   8   6      552.30      576.27     17.02 o 
   0   8   6    11207.17    10827.87     96.17 o 
  -9   9   6     1234.01     1267.51     27.43 o 
  -8   9   6      830.12      837.38     20.51 o 
  -7   9   6      193.65      206.91     12.23 o 
  -6   9   6        1.24        1.46      9.45 o 
  -5   9   6     1840.74     1807.57     27.48 o 
  -4   9   6       24.74       32.53     11.13 o 
  -3   9   6        0.69      -11.06     11.06 o 
  -2   9   6       33.10       25.39     11.83 o 
  -1   9   6     1499.74     1493.40     29.19 o 
   0   9   6     1094.26     1144.78     54.98 o 
 -10  10   6       17.66       35.14     12.37 o 
  -9  10   6       64.82       54.72     10.43 o 
  -8  10   6        3.18       -2.11     10.38 o 
  -7  10   6      221.10      201.11     13.70 o 
  -6  10   6       59.50       40.01     13.19 o 
  -5  10   6      253.45      267.10     16.25 o 
  -4  10   6      270.42      283.08     16.73 o 
  -3  10   6       64.85       83.82     14.52 o 
  -2  10   6       21.97       30.07     11.84 o 
  -1  10   6      140.76      145.81     14.67 o 
   0  10   6        1.21        6.48     18.76 o 
 -11  11   6      317.94      346.70     19.73 o 
 -10  11   6      243.31      229.88     15.63 o 
  -9  11   6       81.15       60.89     12.53 o 
  -8  11   6       72.16       66.13     13.40 o 
  -7  11   6       86.62      100.51     14.11 o 
  -6  11   6      714.19      671.22     25.95 o 
  -5  11   6      182.64      192.13     20.74 o 
  -4  11   6     1257.60     1253.04     31.32 o 
  -3  11   6      153.18      164.50     25.08 o 
  -2  11   6       24.00        6.34     13.80 o 
  -1  11   6      161.62      134.42     16.22 o 
   0  11   6     1215.67     1153.18     47.27 o 
 -12  12   6    11648.61    11716.51    119.23 o 
 -11  12   6      412.52      418.74     18.16 o 
 -10  12   6      286.65      289.82     22.08 o 
  -9  12   6      203.96      232.38     18.59 o 
  -8  12   6     6641.78     6509.05     54.49 o 
  -7  12   6      136.18      107.64     16.32 o 
  -6  12   6        1.51      -14.59     14.59 o 
  -5  12   6       18.51       50.96     13.88 o 
  -4  12   6     9381.19     9366.30     81.66 o 
  -3  12   6     1726.52     1750.03     47.16 o 
  -2  12   6      485.36      512.94     24.46 o 
  -1  12   6      996.38     1012.99     34.82 o 
   0  12   6    11644.95    11507.91    287.88 o 
 -13  13   6     1848.55     1909.68     51.87 o 
 -12  13   6      479.02      510.48     20.70 o 
 -11  13   6      292.25      267.72     21.69 o 
 -10  13   6      134.40      114.46     18.05 o 
  -9  13   6     2610.06     2723.47     45.48 o 
  -8  13   6     1287.85     1339.12     30.54 o 
  -7  13   6       26.84       18.66     16.18 o 
  -6  13   6       93.84       58.43     16.09 o 
  -5  13   6      913.71      885.12     30.41 o 
  -4  13   6     3687.15     3630.58     73.07 o 
  -3  13   6        4.05       10.71     18.61 o 
  -2  13   6      110.89       57.63     29.54 o 
  -1  13   6      320.62      328.91     43.91 o 
   0  13   6       21.42        9.70     52.09 o 
 -14  14   6      183.49      182.56     26.97 o 
 -13  14   6        5.86       20.95     15.02 o 
 -12  14   6      827.67      887.86     52.66 o 
 -11  14   6       18.61       16.57     18.47 o 
 -10  14   6        0.13      -14.57     19.11 o 
  -9  14   6      838.78      796.77     31.14 o 
  -8  14   6       47.85       39.04     20.23 o 
  -7  14   6      153.57      141.35     22.16 o 
  -6  14   6       37.90       64.58     20.81 o 
  -5  14   6      345.03      349.43     26.92 o 
  -4  14   6        4.53       -2.23     21.54 o 
  -3  14   6      509.75      500.70     50.95 o 
  -2  14   6      122.57      126.12     65.67 o 
  -1  14   6      166.93      180.26     44.06 o 
   0  14   6        5.05      -11.36     52.09 o 
 -13  15   6      163.48      133.84     29.84 o 
 -12  15   6      819.71      812.69     40.32 o 
 -11  15   6      573.18      576.65     35.65 o 
 -10  15   6        3.91       28.90     21.49 o 
  -9  15   6        6.47      -27.28     27.28 o 
  -8  15   6      871.87      879.14     38.56 o 
  -7  15   6      624.86      604.71     34.71 o 
  -6  15   6        1.12       -9.27     28.89 o 
  -5  15   6        1.12       -8.15     28.23 o 
  -4  15   6       74.14       -8.90     33.23 o 
  -3  15   6       77.13       91.15     36.96 o 
  -2  15   6      133.23      131.35     38.92 o 
 -12  16   6     3159.94     3280.48     81.67 o 
 -11  16   6      810.05      774.80     41.02 o 
 -10  16   6      358.31      337.48     31.93 o 
  -9  16   6      951.81      871.23     43.65 o 
  -8  16   6     6675.40     6761.22    100.61 o 
  -7  16   6       14.84      -25.39     25.39 o 
  -6  16   6      141.51       83.13     31.62 o 
  -5  16   6      472.78      435.57     49.37 o 
  -4  16   6     5881.71     5726.76    130.25 o 
   0   0   7    13854.47    13419.97    184.49 o 
  -1   1   7      656.41      668.45     23.30 o 
   0   1   7     2449.37     2544.93     38.79 o 
  -2   2   7        0.54       -1.50     13.04 o 
  -1   2   7        1.29        4.55      9.37 o 
   0   2   7       25.46       25.76     15.03 o 
  -3   3   7      641.73      662.82     26.86 o 
  -2   3   7      182.27      162.34     13.92 o 
  -1   3   7       11.79       10.86      9.87 o 
   0   3   7       73.42       83.87     17.43 o 
  -4   4   7    28608.91    28734.90    212.37 o 
  -3   4   7     2539.21     2575.07     32.35 o 
  -2   4   7     1078.34     1116.90     30.53 o 
  -1   4   7        7.74       -5.00      9.69 o 
   0   4   7     5849.72     5572.51     75.89 o 
  -5   5   7     1551.53     1500.22     37.30 o 
  -4   5   7     1170.04     1142.90     20.96 o 
  -3   5   7      605.67      585.96     15.72 o 
  -2   5   7       43.96       47.51      9.71 o 
  -1   5   7       51.87       45.58     10.10 o 
   0   5   7      388.24      425.12     23.50 o 
  -6   6   7        7.18       19.12     14.17 o 
  -5   6   7       22.38       19.02     10.34 o 
  -4   6   7        0.41        3.70      9.60 o 
  -3   6   7      298.91      290.64     13.56 o 
  -2   6   7      292.56      266.40     13.83 o 
  -1   6   7      121.09      103.27     12.67 o 
   0   6   7       28.52       32.97     16.12 o 
  -7   7   7      164.23      168.06     20.18 o 
  -6   7   7       11.50       20.24     10.95 o 
  -5   7   7       79.56       85.39     11.62 o 
  -4   7   7       10.95        7.86     10.64 o 
  -3   7   7      600.37      606.64     15.46 o 
  -2   7   7       55.40       46.84     10.51 o 
  -1   7   7      273.97      261.94     14.68 o 
   0   7   7     2882.53     2910.24     42.73 o 
  -8   8   7     4234.16     4223.87     55.54 o 
  -7   8   7     1036.99     1048.22     23.77 o 
  -6   8   7       38.08       37.28     12.14 o 
  -5   8   7     1987.83     2032.71     36.79 o 
  -4   8   7    10265.77    10165.21     62.53 o 
  -3   8   7      394.40      407.11     15.16 o 
  -2   8   7       40.86       51.15     11.28 o 
  -1   8   7        1.24       -0.63     10.59 o 
   0   8   7    12717.22    12837.06    112.13 o 
  -9   9   7      162.60      173.44     21.13 o 
  -8   9   7       61.31       57.86     14.01 o 
  -7   9   7       17.10      -11.14     11.28 o 
  -6   9   7      462.00      461.49     17.25 o 
  -5   9   7     2276.25     2337.43     34.01 o 
  -4   9   7     2640.60     2763.43     34.30 o 
  -3   9   7      636.50      681.14     22.36 o 
  -2   9   7       20.85       29.40     12.54 o 
  -1   9   7      880.93      920.07     22.64 o 
   0   9   7     2289.27     2420.25     77.18 o 
 -10  10   7       41.08       58.04     23.07 o 
  -9  10   7       55.06       55.52     13.26 o 
  -8  10   7      368.56      335.02     18.69 o 
  -7  10   7      151.17      154.36     13.52 o 
  -6  10   7       54.06       58.53     13.58 o 
  -5  10   7      356.67      358.93     18.73 o 
  -4  10   7      296.73      341.92     19.45 o 
  -3  10   7       30.72       39.74     14.00 o 
  -2  10   7      382.83      409.70     19.35 o 
  -1  10   7       39.42       45.69     13.97 o 
   0  10   7        2.64        1.57     19.70 o 
 -11  11   7      296.29      326.53     30.87 o 
 -10  11   7      126.15       97.12     17.04 o 
  -9  11   7      258.77      278.43     22.14 o 
  -8  11   7     2148.04     2118.93     30.59 o 
  -7  11   7      147.83      157.24     15.70 o 
  -6  11   7      392.01      399.38     20.09 o 
  -5  11   7       36.88       23.25     16.02 o 
  -4  11   7     1782.49     1759.25     33.21 o 
  -3  11   7      236.56      206.43     18.66 o 
  -2  11   7       30.99       30.22     14.96 o 
  -1  11   7       58.04       42.35     16.49 o 
   0  11   7        9.61      -19.88     26.63 o 
 -12  12   7     5245.30     5207.16    115.51 o 
 -11  12   7        3.07      -17.73     17.73 o 
 -10  12   7        1.30      -13.26     13.26 o 
  -9  12   7      766.29      774.72     24.56 o 
  -8  12   7     9742.48    10088.12     84.17 o 
  -7  12   7     1232.27     1286.37     30.58 o 
  -6  12   7      703.17      708.71     29.33 o 
  -5  12   7      495.10      483.71     27.90 o 
  -4  12   7     3526.93     3633.61     43.77 o 
  -3  12   7        2.80        7.64     15.05 o 
  -2  12   7      132.27       94.44     17.53 o 
  -1  12   7      283.97      262.82     23.53 o 
   0  12   7     5133.14     4901.62    127.27 o 
 -13  13   7     1626.36     1680.20     77.58 o 
 -12  13   7     1048.72     1040.71     40.00 o 
 -11  13   7       10.91       15.61     16.41 o 
 -10  13   7      132.32       82.58     18.78 o 
  -9  13   7      230.07      204.14     18.66 o 
  -8  13   7     1086.96     1081.30     30.36 o 
  -7  13   7      120.22      116.07     18.32 o 
  -6  13   7        0.37        2.00     15.22 o 
  -5  13   7       56.14       57.12     15.46 o 
  -4  13   7      141.17      146.95     19.18 o 
  -3  13   7       11.39       31.88     18.07 o 
  -2  13   7       18.87        6.00     20.56 o 
  -1  13   7      496.88      452.25     36.86 o 
   0  13   7     2534.70     2668.93     99.95 o 
 -12  14   7       22.73       -8.11     19.36 o 
 -11  14   7       13.10       17.92     17.52 o 
 -10  14   7        0.18       -5.93     17.06 o 
  -9  14   7      633.58      618.06     26.91 o 
  -8  14   7       79.62       41.96     18.12 o 
  -7  14   7      178.77      204.37     24.04 o 
  -6  14   7        1.12      -21.15     21.15 o 
  -5  14   7       49.60       76.60     21.10 o 
  -4  14   7       14.60       10.63     22.78 o 
  -3  14   7      319.81      268.99     30.36 o 
  -2  14   7        4.64      -20.21     28.00 o 
 -10  15   7        0.13       -3.91     19.44 o 
  -9  15   7       92.37      116.42     24.46 o 
  -8  15   7        4.16       -1.21     21.59 o 
  -7  15   7       72.59       73.56     24.24 o 
  -6  15   7       70.18       29.04     23.55 o 
  -5  15   7        2.20      -16.83     24.37 o 
   0   0   8    30790.78    30838.87    578.89 o 
  -1   1   8      847.14      826.88     31.27 o 
   0   1   8      942.06      936.93     33.03 o 
  -2   2   8      198.46      195.47     18.13 o 
  -1   2   8      478.04      489.67     16.39 o 
   0   2   8      148.74      127.78     17.00 o 
  -3   3   8      197.63      218.18     21.85 o 
  -2   3   8       34.10       23.91     11.55 o 
  -1   3   8       41.62       50.46     10.68 o 
   0   3   8     1130.71     1161.71     31.20 o 
  -4   4   8     1741.82     1757.10     42.42 o 
  -3   4   8     1058.62     1053.89     24.54 o 
  -2   4   8      132.88      140.58     13.64 o 
  -1   4   8     1837.78     1899.46     30.12 o 
   0   4   8     3668.53     3735.93     51.71 o 
  -5   5   8       98.89       65.89     18.90 o 
  -4   5   8      166.82      176.59     14.09 o 
  -3   5   8      111.15       97.10     13.48 o 
  -2   5   8       13.13       44.43     12.31 o 
  -1   5   8     1054.91     1126.84     25.58 o 
   0   5   8     3961.19     4076.30     58.37 o 
  -6   6   8      212.57      235.66     23.94 o 
  -5   6   8        8.80       10.45     12.50 o 
  -4   6   8      179.49      161.67     14.54 o 
  -3   6   8     1205.33     1241.52     27.01 o 
  -2   6   8      253.14      242.47     16.38 o 
  -1   6   8      239.10      269.43     17.26 o 
   0   6   8      432.61      400.07     24.61 o 
  -7   7   8      556.83      569.25     33.59 o 
  -6   7   8        0.10        1.66     13.02 o 
  -5   7   8      753.97      727.79     19.72 o 
  -4   7   8     1346.21     1374.11     29.28 o 
  -3   7   8       54.02       27.72     11.50 o 
  -2   7   8      553.40      551.00     19.02 o 
  -1   7   8       56.21       45.18     12.08 o 
   0   7   8     1657.68     1780.65     49.94 o 
  -8   8   8     3915.33     3827.97     60.48 o 
  -7   8   8       25.14       21.01     13.92 o 
  -6   8   8       58.28       49.26     13.71 o 
  -5   8   8      457.50      450.46     19.17 o 
  -4   8   8    19079.48    19462.37    109.94 o 
  -3   8   8      607.94      566.93     20.75 o 
  -2   8   8       70.82       66.19     11.86 o 
  -1   8   8      110.22       90.24     12.42 o 
   0   8   8     2517.92     2538.34     50.27 o 
  -9   9   8     1633.00     1659.83     51.02 o 
  -8   9   8     1567.48     1670.77     31.78 o 
  -7   9   8       93.90      123.49     16.87 o 
  -6   9   8       24.91        1.83     14.17 o 
  -5   9   8       32.26       17.35     15.50 o 
  -4   9   8     2218.16     2241.01     40.27 o 
  -3   9   8       16.17       15.59     13.57 o 
  -2   9   8        4.51      -10.51     13.10 o 
  -1   9   8      399.26      367.75     18.98 o 
   0   9   8      365.61      388.62     28.85 o 
 -10  10   8       10.97       38.31     23.51 o 
  -9  10   8      287.83      274.09     20.24 o 
  -8  10   8        1.90        7.48     16.76 o 
  -7  10   8      101.02       85.58     18.89 o 
  -6  10   8        0.38       -8.31     16.33 o 
  -5  10   8       16.59       21.35     17.61 o 
  -4  10   8        0.52        5.82     12.84 o 
  -3  10   8       11.16      -10.82     14.47 o 
  -2  10   8       46.17       45.36     16.64 o 
  -1  10   8       36.48       16.35     15.04 o 
   0  10   8        0.62      -14.88     22.90 o 
 -11  11   8       74.37       48.67     26.00 o 
 -10  11   8      320.36      323.86     25.85 o 
  -9  11   8       25.97       22.99     19.26 o 
  -8  11   8     1125.40     1166.98     34.14 o 
  -7  11   8      172.08      184.07     21.94 o 
  -6  11   8      232.73      243.14     23.15 o 
  -5  11   8        1.31        1.51     13.55 o 
  -4  11   8        6.25        1.68     15.12 o 
  -3  11   8      384.09      376.15     22.40 o 
  -2  11   8        0.11        2.45     16.60 o 
  -1  11   8      394.61      386.77     23.97 o 
   0  11   8     1344.40     1285.86     53.12 o 
 -11  12   8      631.13      618.74     27.57 o 
 -10  12   8      109.06      112.81     23.74 o 
  -9  12   8       49.73       43.81     21.36 o 
  -8  12   8     1481.51     1478.56     39.86 o 
  -7  12   8      918.85      927.32     35.01 o 
  -6  12   8      228.32      209.70     18.26 o 
  -5  12   8      471.15      499.11     29.40 o 
  -4  12   8     2928.42     2891.84     49.22 o 
  -3  12   8      491.70      473.65     23.44 o 
  -2  12   8       85.66      114.82     20.36 o 
  -1  12   8       41.88       45.28     20.22 o 
  -9  13   8       42.95       14.28     24.55 o 
  -8  13   8       76.16       97.17     26.22 o 
  -7  13   8        1.20      -15.31     15.31 o 
  -6  13   8       44.10       35.59     17.02 o 
  -5  13   8      848.33      854.25     26.34 o 
  -4  13   8     2521.95     2659.97     56.02 o 
   0   0   9     3652.86     3735.00    234.59 o 
  -1   1   9     1000.09     1000.44     33.12 o 
   0   1   9       39.42       39.42     17.66 o 
  -2   2   9       92.64       84.99     18.60 o 
  -1   2   9      100.47       70.16     12.76 o 
   0   2   9       92.66       91.27     18.43 o 
  -3   3   9     1135.20     1154.73     35.01 o 
  -2   3   9        4.14       27.63     12.12 o 
  -1   3   9      675.46      685.69     20.72 o 
   0   3   9        7.14       11.45     17.09 o 
  -4   4   9      619.88      630.95     32.39 o 
  -3   4   9     1053.34     1027.28     24.99 o 
  -2   4   9      591.60      650.09     20.63 o 
  -1   4   9      632.20      628.73     20.39 o 
   0   4   9    19270.64    19654.90    172.59 o 
  -5   5   9     3117.39     3162.40     60.66 o 
  -4   5   9     1307.74     1384.08     30.24 o 
  -3   5   9      125.91      114.95     15.59 o 
  -2   5   9      771.49      817.77     26.35 o 
  -1   5   9        5.23        3.97     12.05 o 
   0   5   9     1502.43     1570.57     39.43 o 
  -6   6   9        0.25       26.40     21.53 o 
  -5   6   9      105.18       98.14     16.39 o 
  -4   6   9      102.41       73.17     15.53 o 
  -3   6   9      514.08      515.77     22.40 o 
  -2   6   9       61.54       64.54     15.31 o 
  -1   6   9      136.51      109.88     15.56 o 
   0   6   9       39.12       31.16     18.68 o 
  -7   7   9       59.69       57.25     24.90 o 
  -6   7   9      610.01      624.24     24.24 o 
  -5   7   9      136.89      130.85     17.67 o 
  -4   7   9     1627.96     1642.34     33.43 o 
  -3   7   9       92.84       65.40     16.07 o 
  -2   7   9      249.42      212.61     18.36 o 
  -1   7   9        7.73       -7.72     14.45 o 
   0   7   9      270.05      240.16     24.51 o 
  -8   8   9    10454.82    11180.07    190.39 o 
  -7   8   9      339.76      346.04     21.63 o 
  -6   8   9      154.73      133.58     18.60 o 
  -5   8   9        1.81        9.87     16.92 o 
  -4   8   9     2976.29     3116.22     44.20 o 
  -3   8   9      729.11      725.46     29.81 o 
  -2   8   9       50.04       39.18     17.50 o 
  -1   8   9      156.69      190.32     22.78 o 
   0   8   9      392.50      378.93     30.41 o 
  -9   9   9       47.30       46.35     36.38 o 
  -8   9   9     1392.32     1462.88     39.32 o 
  -7   9   9      378.74      413.39     28.92 o 
  -6   9   9       61.86       78.06     21.09 o 
  -5   9   9      441.89      465.03     30.25 o 
  -4   9   9      424.40      408.68     27.66 o 
  -3   9   9      151.15      131.86     21.98 o 
  -2   9   9        4.04       -5.44     19.12 o 
  -1   9   9      978.34      921.94     30.11 o 
   0   9   9     1807.28     1872.24     42.59 o 
  -8  10   9      364.62      368.33     27.42 o 
  -7  10   9        4.88       -7.91     16.40 o 
  -6  10   9       17.93        0.20     17.51 o 
  -5  10   9       39.01       32.53     19.71 o 
  -4  10   9       84.83       85.00     19.32 o 
  -3  10   9      561.36      565.18     29.15 o 
  -2  10   9      165.94      115.36     20.90 o 
   0   0  10      594.73      703.99     55.57 o 
  -1   1  10     1879.94     1804.84     44.38 o 
   0   1  10      376.40      405.45     27.83 o 
  -2   2  10      235.59      242.41     24.33 o 
  -1   2  10       37.07       23.90     13.92 o 
   0   2  10       56.98        6.20     19.48 o 
  -3   3  10      154.34      179.74     23.48 o 
  -2   3  10      719.28      688.02     22.82 o 
  -1   3  10       16.70        7.35     13.79 o 
   0   3  10     1537.15     1615.85     42.98 o 
  -4   4  10     6606.83     7047.12     89.05 o 
  -3   4  10       21.44       13.93     14.16 o 
  -2   4  10      112.90      122.47     15.66 o 
  -1   4  10       20.30       29.39     14.18 o 
   0   4  10     2904.83     2999.23     69.24 o 
  -5   5  10      239.46      190.42     26.13 o 
  -4   5  10     1026.86     1063.76     26.74 o 
  -3   5  10      451.27      445.13     20.28 o 
  -2   5  10       85.28       68.04     14.84 o 
  -1   5  10      496.47      502.88     20.83 o 
   0   5  10       40.23       33.50     21.02 o 
  -6   6  10      431.05      441.54     42.13 o 
  -5   6  10      131.63      104.77     18.68 o 
  -4   6  10      464.25      464.27     25.05 o 
  -3   6  10       29.78       35.91     14.47 o 
  -2   6  10       56.46       27.79     14.52 o 
  -1   6  10       59.70       54.98     14.91 o 
   0   6  10      456.98      442.90     29.28 o 
  -5   7  10       15.89        5.09     16.99 o 
  -4   7  10      470.10      446.88     24.24 o 
  -3   7  10        1.00      -10.96     15.68 o 
  -2   7  10       24.62       25.17     15.05 o 
                                                 
